# Supplementary material for: Single-cell tumor-immune microenvironment of BRCA1/2 mutated high-grade serous ovarian cancer
Source: Nat Commun. 2022 Feb 11;13:835. doi: 10.1038/s41467-022-28389-3 (PMC8837628; doi:10.1038/s41467-022-28389-3)
Supplement: Supplementary file 4 — Source Data [file 41467_2022_28389_MOESM4_ESM.zip]

Archive with 1 entries (1 files):
- SourceData.xlsx
