# Supplementary material for: Single-cell tumor-immune microenvironment of BRCA1/2 mutated high-grade serous ovarian cancer
Source: Nat Commun. 2022 Feb 11;13:835. doi: 10.1038/s41467-022-28389-3 (PMC8837628; doi:10.1038/s41467-022-28389-3)
Supplement: Supplementary file 4 — Source Data [file 41467_2022_28389_MOESM4_ESM.zip › SourceData.xlsx]

## Sheet: Fig 1-5, S.Fig 1-5
Single-cell expression matrix with patient id, core id, cell, id, marker values, eccentricity as well as x- and y-positions																																		Associated clinical data with manual CD3+, CD4+ and CD8+ counts, PFI timene and status, OS time and status as well as the mutational status
Sample	cores	Imageid	Cellid	rabbit_488	Rat_555	Mouse_647	CD11c	CD1c	CD4	CD3d	CD20	CD163	CD8a	cCasp3	pSTAT1	Ki67	PDL1	IBA1	FOXP3	PD1	Ecadherin	vimentin	CD31	P21	CK7	CD45	Area	Eccentricity	X_position	Y_position	GlobalCellType			Sample	CD3_IHC_count	CD4_IHC_count	CD8_IHC_count	Category	PFI_time	OS_time	status_PFI	status_OS
33520	142	643725	404	8.35041522979736	6.72540807723999	8.12069797515869	7.74121618270874	8.20707702636719	8.26217651367188	7.24059391021729	7.23182582855225	9.09813976287842	7.60581254959106	7.95278453826904	6.70523118972778	6.86125087738037	7.59556198120117	7.62768602371216	7.10427808761597	7.57788419723511	7.84932661056519	7.52159070968628	7.36564683914185	8.08282089233398	5.91986560821533	7.66657400131226	141	0.814831554889679	400.035461425781	489.28369140625	Low-vimentin			33520	50	20.6666666666667	37.3333333333333	BRCA1	8289	8438	0	1
33520	142	643725	420	8.32754230499268	6.74600315093994	7.98156690597534	7.83607196807861	8.16873931884766	8.35236167907715	7.26325845718384	7.14490175247192	8.99002361297607	7.68312692642212	7.9667797088623	6.7237868309021	6.86954069137573	7.6178126335144	8.11116695404053	7.09566783905029	7.58410406112671	7.86075401306152	8.69505500793457	7.88253450393677	8.08701229095459	5.89475154876709	7.69446182250977	158	0.538397610187531	373.873413085938	497.778472900391	Low-vimentin			34623	102.333333333333	18	86.3333333333333	BRCA1	197	914	1	1
33520	142	643725	502	8.3961706161499	6.73117685317993	8.22518730163574	8.34591388702393	8.51473045349121	8.34438991546631	7.34150123596191	7.11447954177856	9.11557769775391	7.75278759002686	7.92021656036377	6.68047428131104	6.81364917755127	7.61709785461426	8.36302375793457	6.99868440628052	7.56706762313843	7.86994028091431	9.40105247497559	7.27269744873047	8.02659034729004	5.80139493942261	7.65720510482788	188	0.848683059215546	322.234039306641	540.292541503906	High-Vimentin			37115	19	3.33333333333333	13.3333333333333	BRCA1	781	3441	1	1
33520	142	643725	271	8.34327125549316	6.69251871109009	8.23258686065674	7.88388919830322	8.4810266494751	8.31016254425049	7.23760414123535	7.27240896224976	9.12226390838623	7.72676944732666	7.88681936264038	6.65542697906494	6.85994482040405	7.60061645507813	8.67514896392822	7.04374504089355	7.58439588546753	7.85445117950439	9.12759304046631	7.3208270072937	8.0314474105835	5.92389726638794	7.72215461730957	194	0.590881764888763	393.020629882813	433.36083984375	Non-proliferative_Stroma			37806	73.3333333333333	22.3333333333333	64.6666666666667	BRCA1	6805	6970	1	1
33520	142	643725	289	8.40721035003662	6.80060815811157	8.27043724060059	7.84169912338257	8.2969217300415	8.29326915740967	7.27616786956787	7.05632352828979	9.10537528991699	7.6534423828125	7.95581912994385	6.71890449523926	6.89023780822754	7.6031436920166	7.62696361541748	7.11478614807129	7.59444093704224	7.86128187179565	7.51575088500977	7.35398721694946	8.08164596557617	5.93711423873901	7.65743017196655	244	0.853628277778625	421.159851074219	442.282775878906	Low-vimentin			51220	32.6666666666667	16	18	BRCA1	2529	5569	1	0
33520	142	643725	539	8.42626571655273	6.94443082809448	8.06258392333984	8.4846363067627	8.70258617401123	8.69701766967773	7.54956436157227	7.74571752548218	9.414870262146	8.15843677520752	8.09206867218018	6.82237482070923	7.09198713302612	7.65497970581055	9.08469486236572	7.20349216461182	7.6194429397583	8.15816307067871	9.65365695953369	7.81390190124512	8.37873077392578	5.93827247619629	7.73357152938843	129	0.535395085811615	374.472869873047	555.705444335938	High-PDL1			53761	42.6666666666667	4.66666666666667	33.6666666666667	BRCA1	936	2174	1	1
33520	142	643725	582	8.16921806335449	6.63145971298218	7.81991863250732	8.08996105194092	8.3919849395752	8.2887020111084	7.29768323898315	7.21645355224609	9.00815010070801	7.66867876052856	7.848228931427	6.6213903427124	6.76141405105591	7.59400177001953	8.28171539306641	7.0073938369751	7.58769273757935	7.97157096862793	9.51834583282471	7.29965448379517	8.04178619384766	6.34161806106567	7.74968194961548	175	0.72556459903717	724.382873535156	574.594299316406	Non-proliferative_Stroma			53768	50.3333333333333	16	41.6666666666667	BRCA1	4204	4699	1	0
33520	142	643725	595	8.41135311126709	6.80742406845093	8.11489295959473	8.38791847229004	8.3370943069458	8.36348152160645	7.41691923141479	7.42475271224976	8.95649242401123	7.814208984375	7.92998218536377	6.66379976272583	6.87364768981934	7.62435388565063	7.70633029937744	7.05833053588867	7.61829805374146	7.84878253936768	8.27682304382324	7.44574022293091	8.13829803466797	5.82956600189209	7.76770639419556	199	0.600472569465637	334.105529785156	582.628112792969	Low-vimentin			55036	35.6666666666667	2.66666666666667	35.6666666666667	BRCA1	409	1002	1	1
33520	142	643725	260	8.35930633544922	6.85157203674316	7.98715162277222	7.89793014526367	8.23732566833496	8.45578479766846	7.33261442184448	7.11679267883301	9.31129741668701	7.62511157989502	8.035325050354	6.80162048339844	6.97375202178955	7.606276512146	9.02512454986572	7.17424583435059	7.5806679725647	7.96088457107544	8.77784538269043	7.65920925140381	8.16055393218994	6.044349193573	7.76874446868896	112	0.527453243732452	379.107147216797	426.330352783203	Low-vimentin			58331	41.6666666666667	7	34	BRCA1	188	590	1	0
33520	142	643725	658	8.51010990142822	6.76986598968506	8.29496002197266	7.86066293716431	8.28149509429932	8.31599426269531	7.28447580337524	7.16682910919189	9.17534351348877	7.61318826675415	7.95308399200439	6.73064279556274	6.87009906768799	7.61774110794067	8.32522106170654	7.12596607208252	7.60429286956787	7.85945701599121	8.06134986877441	7.35154962539673	8.08420753479004	5.95730257034302	7.6986141204834	159	0.909528911113739	428.465423583984	612.754699707031	Low-vimentin			59564	25.6666666666667	6.33333333333333	27.6666666666667	BRCA1	1717	6192	1	0
33520	142	643725	322	8.53474044799805	6.85741424560547	8.05547714233398	8.06943321228027	8.34800434112549	8.56966686248779	7.45381116867065	7.48935174942017	9.06109428405762	8.48106479644775	8.06541061401367	6.82354068756104	7.08409404754639	7.64145803451538	8.70759868621826	7.18569850921631	7.6086540222168	8.03417587280273	9.80428218841553	7.39547681808472	8.20674610137939	5.97612619400024	7.76511526107788	158	0.729882061481476	387.537963867188	452.924041748047	High-PDL1			60417	14	14	6.66666666666667	HR	121	498	1	1
33520	142	643725	636	8.35369682312012	6.84039974212646	7.90908479690552	8.04459571838379	8.27749538421631	8.52623653411865	7.3460431098938	7.22432088851929	9.35830879211426	7.97121000289917	8.01912498474121	6.76644325256348	6.92794609069824	7.61278104782104	8.79208564758301	7.16491651535034	7.62214994430542	8.03177642822266	9.6215124130249	7.62187910079956	8.17765808105469	5.95255756378174	7.73551321029663	197	0.811559319496155	399.467010498047	601.025390625	High-Vimentin			60765	93.6666666666667	17	107.666666666667	BRCA1	3528	3690	0	0
33520	142	643725	696	8.47573852539063	6.72835826873779	8.26877593994141	7.93789672851563	8.37740230560303	8.29000568389893	7.28312110900879	7.1219277381897	9.02931690216064	7.6009407043457	7.91426992416382	6.68290376663208	6.82870149612427	7.60151529312134	7.73368549346924	7.06949377059937	7.58951091766357	7.90636110305786	8.5333423614502	7.30812406539917	8.02990436553955	5.90230512619019	7.6801290512085	208	0.936889290809631	441.177886962891	630.918273925781	Non-proliferative_Stroma			60879	13.3333333333333	3.66666666666667	6.66666666666667	BRCA1	403	3789	1	0
33520	142	643725	710	8.31102466583252	6.62710809707642	8.04980182647705	8.19862174987793	8.46330070495605	8.27216720581055	7.30085515975952	7.29158115386963	9.10215377807617	7.71134185791016	7.84246492385864	6.6262583732605	6.75158834457397	7.61153936386108	8.15336608886719	6.98723411560059	7.6030592918396	7.86149549484253	9.18148803710938	7.26912546157837	8.0272331237793	6.12384843826294	7.71992063522339	173	0.782362103462219	770.676330566406	634.861267089844	Non-proliferative_Stroma			62025	41.6666666666667	8	35.3333333333333	BRCA1	1669	3396	1	0
33520	142	643725	720	8.46620941162109	6.78361892700195	8.2022647857666	7.83611679077148	8.24199962615967	8.33020782470703	7.28577136993408	7.17469596862793	8.91974639892578	7.65380096435547	7.96065950393677	6.73159885406494	6.85307550430298	7.6120228767395	7.80892038345337	7.12386894226074	7.59424018859863	7.87003469467163	7.94036340713501	7.89968919754028	8.09398078918457	5.94869804382324	7.71504592895508	189	0.661712467670441	433.32275390625	639.25927734375	Low-vimentin			62865	67.6666666666667	25.3333333333333	52.3333333333333	BRCA2	2813	2995	0	0
33520	142	643725	724	8.51531219482422	6.8235125541687	8.29133319854736	7.88341665267944	8.25888156890869	8.31106948852539	7.33929967880249	7.06109666824341	9.26450061798096	7.6436915397644	7.99125719070435	6.77047157287598	6.89300346374512	7.62027788162231	7.80687379837036	7.17815256118774	7.60839414596558	7.87564992904663	7.17599725723267	7.75814294815063	8.12375736236572	6.06228733062744	7.662109375	101	0.658111155033112	677.019775390625	637.742553710938	Low-vimentin			66501	65.3333333333333	21.3333333333333	61.6666666666667	BRCA1	733	768	1	1
33520	142	643725	50	7.97892761230469	6.6493878364563	7.42754650115967	8.07144927978516	8.2545804977417	8.30782508850098	7.2548713684082	7.16263914108276	8.7780122756958	7.67043209075928	7.87992477416992	6.62728309631348	6.88979482650757	7.59232139587402	7.77033376693726	7.03059911727905	7.59670114517212	8.33313274383545	7.90447950363159	7.19964981079102	8.01458358764648	6.82058715820313	7.6581130027771	260	0.730035185813904	640.03076171875	322.680755615234	Low-vimentin			66725	27.6666666666667	25.6666666666667	14	BRCA1	490	2907	1	1
33520	142	643725	58	8.21800136566162	6.78693294525146	7.64941167831421	8.54825305938721	8.30108642578125	8.46655178070068	7.7128791809082	7.44057750701904	9.3991584777832	7.79957866668701	7.96101951599121	6.70880460739136	7.41411447525024	7.63088703155518	9.18999767303467	7.08717823028564	7.59322690963745	8.1967134475708	9.06980419158936	7.66355276107788	8.10591793060303	6.64496660232544	8.03227043151855	188	0.675293505191803	754.356384277344	327.010650634766	High-PDL1			69784	45	11.3333333333333	29	HR	3368	3546	0	0
33520	142	643725	63	8.47274589538574	6.81599140167236	8.06380939483643	8.29474639892578	8.43087863922119	8.60380935668945	7.4571008682251	7.22937393188477	9.04564476013184	7.97682476043701	8.00495529174805	6.73558616638184	7.07399702072144	7.65602588653564	9.19694805145264	7.14999341964722	7.62127780914307	8.58124923706055	9.64520168304443	7.77365398406982	8.17973613739014	6.30792999267578	7.74716949462891	184	0.728474974632263	485.934783935547	332.043487548828	High-PDL1			70690	69.6666666666667	41.3333333333333	47.6666666666667	BRCA1	546	625	1	0
33520	142	643725	82	8.26635837554932	6.76924848556519	7.87332153320313	8.19337177276611	8.52083587646484	8.39595985412598	7.34308528900146	7.22921323776245	8.68250179290771	7.71243762969971	7.923668384552	6.67037582397461	6.89755964279175	7.61057138442993	8.42871475219727	7.09801912307739	7.59774351119995	7.8945198059082	9.10336399078369	7.23016119003296	8.0361499786377	5.93297147750854	7.65573120117188	146	0.688487529754639	516.383544921875	345.150695800781	Non-proliferative_Stroma			70886	42.3333333333333	20	28.6666666666667	BRCA2	585	1593	1	0
33520	142	643725	127	8.18388271331787	6.78019618988037	7.77762794494629	8.143630027771	8.38080787658691	8.3224458694458	7.29304122924805	7.14117956161499	8.76515960693359	7.68311786651611	7.9433274269104	6.71748781204224	6.86694049835205	7.60218095779419	7.88838386535645	7.04147815704346	7.57013750076294	7.96389675140381	9.67697715759277	7.21254348754883	8.03048992156982	6.04369688034058	7.63600635528564	145	0.726662337779999	589.144836425781	368.986206054688	High-Vimentin			71155	8.66666666666667	5.33333333333333	5.66666666666667	BRCA1	406	2221	1	1
33520	142	643725	145	8.39044761657715	6.72688484191895	8.318190574646	7.78222274780273	8.2802209854126	8.23472213745117	7.21337604522705	7.2547812461853	8.84459114074707	7.57397222518921	7.88578128814697	6.63408327102661	6.89594650268555	7.59180688858032	7.823082447052	7.06380653381348	7.58074140548706	7.94211292266846	8.96926784515381	7.34362316131592	8.05291271209717	5.93838167190552	7.69189262390137	184	0.516404449939728	440.760864257813	378.875	Non-proliferative_Stroma			71584	6.66666666666667	1.66666666666667	10	BRCA1	189	1253	1	1
33520	142	643725	742	8.54633045196533	6.84116125106812	8.30044746398926	7.87985515594482	8.30057907104492	8.31418991088867	7.34689950942993	7.09011507034302	9.24722576141357	7.6394190788269	7.99446058273315	6.77346897125244	6.91795778274536	7.62453937530518	7.83375310897827	7.19389200210571	7.59669733047485	7.87912082672119	7.37051868438721	8.05634021759033	8.11996841430664	6.05368709564209	7.64875841140747	153	0.551840603351593	672.366027832031	647.549011230469	Low-vimentin			73534	77.6666666666667	22.3333333333333	53	BRCA2	903	1162	0	0
33520	142	643725	760	8.69437503814697	6.90980339050293	8.35108375549316	8.2031717300415	8.40263557434082	8.5122594833374	7.44184827804565	7.17934942245483	9.21031475067139	7.87104749679565	8.03911209106445	6.84373044967651	6.95256805419922	7.62874555587769	8.6060733795166	7.19919967651367	7.6190390586853	7.99271106719971	9.22168731689453	7.55043888092041	8.15447044372559	6.02356863021851	7.72404479980469	220	0.675446391105652	709.627258300781	657.490905761719	High-PDL1			73889	13	6	5.66666666666667	HR	406	1551	1	0
33520	142	643725	763	8.23812770843506	6.73459625244141	7.75621032714844	8.13838672637939	8.26962757110596	8.33393001556396	7.30520391464233	7.09356832504272	9.07993125915527	7.6171236038208	7.94422388076782	6.70671606063843	6.81845998764038	7.60853719711304	8.4804744720459	7.0691351890564	7.58998966217041	7.88006734848022	8.99441146850586	7.28797006607056	8.07049560546875	5.88734722137451	7.67508363723755	259	0.781682789325714	381.706573486328	657.764465332031	Non-proliferative_Stroma			74468	35	16.6666666666667	26	BRCA1	2285	2608	1	0
33520	142	643725	774	8.49084758758545	6.85780572891235	8.270263671875	8.46749973297119	8.51876831054688	8.37265968322754	7.39704561233521	7.07488775253296	8.91541194915771	7.71439266204834	7.97171449661255	6.73308944702148	6.84588527679443	7.61550331115723	7.98669004440308	7.1046199798584	7.5871524810791	7.99766492843628	10.3501653671265	7.26592111587524	8.04508876800537	6.13061285018921	7.64222240447998	202	0.810653448104858	1146.07421875	665.331665039063	High-Vimentin			74842	16.3333333333333	12.6666666666667	5.66666666666667	HR	210	399	0	0
33520	142	643725	779	8.12386608123779	6.63537406921387	7.65464973449707	8.1400203704834	8.33483123779297	8.2657585144043	7.25634956359863	7.1683783531189	8.83921718597412	7.64082288742065	7.86376476287842	6.63168334960938	6.77687406539917	7.57371425628662	7.936194896698	7.00461387634277	7.57294845581055	8.00992488861084	8.66437530517578	7.21015882492065	7.99966049194336	6.15905284881592	7.65726709365845	149	0.737780928611755	1007.79193115234	669.489929199219	Non-proliferative_Stroma			75113	31.6666666666667	18.6666666666667	18	BRCA1	957	1484	0	0
33520	142	643725	811	8.53641986846924	6.82738780975342	8.30732154846191	7.85465049743652	8.26128101348877	8.30596542358398	7.3090968132019	7.02656745910645	9.17210102081299	7.58360624313354	8.00121784210205	6.7543568611145	6.89746141433716	7.60531711578369	7.56435394287109	7.1663966178894	7.59648275375366	7.88569164276123	8.30765056610107	7.36870288848877	8.11169528961182	6.01389122009277	7.66429090499878	278	0.766047775745392	524.187072753906	679.276977539063	Low-vimentin			76367	21	9	15.6666666666667	BRCA1	276	1465	1	0
33520	142	643725	815	8.07232570648193	6.48689603805542	7.83017349243164	8.10794734954834	8.37552928924561	8.18622303009033	7.20467662811279	7.32295179367065	8.99100971221924	7.7248420715332	7.76346111297607	6.53510618209839	6.71392345428467	7.58841800689697	8.0172233581543	6.92130851745605	7.6069655418396	7.7658896446228	8.78750705718994	7.24282264709473	7.97314357757568	5.93122673034668	7.76298904418945	172	0.814817488193512	685.267456054688	682.087219238281	Non-proliferative_Stroma			76595	12.3333333333333	13.6666666666667	8.66666666666667	HR	116	349	0	0
33520	142	643725	817	8.14607906341553	6.65068960189819	7.79522514343262	7.94926786422729	8.46993160247803	8.26433086395264	7.2425537109375	7.12575531005859	8.65747261047363	7.62808132171631	7.82851839065552	6.5662145614624	6.73066759109497	7.57673168182373	7.55854177474976	6.98688173294067	7.58204317092896	7.74731254577637	8.71108531951904	7.2138032913208	8.03356075286865	5.80857133865356	7.64673280715942	126	0.519982218742371	331.777770996094	680.817443847656	Non-proliferative_Stroma			76816	46.6666666666667	23.3333333333333	37.6666666666667	HR	580	714	0	0
33520	142	643725	829	8.36950206756592	6.72591304779053	7.95273303985596	8.12286949157715	8.38367366790771	8.29212188720703	7.32039070129395	7.17661619186401	9.07996273040771	7.71554565429688	7.90067052841187	6.6441969871521	6.79817914962769	7.60304880142212	8.07531452178955	7.05626106262207	7.58217477798462	7.84459066390991	9.41678237915039	7.22050762176514	8.05086135864258	5.93267011642456	7.64643383026123	131	0.640900075435638	773.610656738281	686.259521484375	Non-proliferative_Stroma			77013	48	9	49.3333333333333	BRCA1	343	951	1	1
33520	142	643725	830	8.62936878204346	6.81187677383423	8.53236389160156	7.85331678390503	8.40349674224854	8.26555347442627	7.3091344833374	7.28745031356812	9.2704381942749	7.70975112915039	7.97064685821533	6.7387866973877	6.91580677032471	7.62668323516846	7.70849180221558	7.16516923904419	7.6608738899231	7.84556484222412	8.57320594787598	7.62324476242065	8.09215831756592	5.97436761856079	7.70191764831543	155	0.612198889255524	636.761291503906	686.058044433594	Non-proliferative_Stroma			77146	47	25.3333333333333	34.3333333333333	BRCA1	2504	2721	0	0
33520	142	643725	831	8.65925979614258	6.90511083602905	8.42566394805908	7.97048664093018	8.37792110443115	8.33183765411377	7.34069681167603	6.99314069747925	9.17945766448975	7.56243276596069	8.02466106414795	6.81205368041992	6.92165803909302	7.61581611633301	7.76771640777588	7.18710136413574	7.589430809021	7.87888050079346	9.13922691345215	7.5292272567749	8.11168479919434	5.98290252685547	7.65721416473389	117	0.582911372184753	570.794860839844	686.692321777344	Non-proliferative_Stroma			77454	76.6666666666667	24	61.3333333333333	BRCA2	466	671	0	0
33520	142	643725	847	8.6572380065918	6.87983179092407	8.48174858093262	7.883141040802	8.34310626983643	8.31202030181885	7.33842086791992	7.17024660110474	9.21706485748291	7.6579270362854	8.01288795471191	6.77977609634399	6.93922996520996	7.6209864616394	7.68374252319336	7.19511604309082	7.60835599899292	7.88154888153076	8.73980331420898	7.39661407470703	8.13221073150635	6.00136375427246	7.66683912277222	242	0.772524535655975	619.681823730469	693.909118652344	Low-vimentin			77521	21	11.6666666666667	20.6666666666667	BRCA1	230	230	1	0
33520	142	643725	869	8.4409646987915	6.63095235824585	8.33143329620361	7.97512292861938	8.30674743652344	8.2442684173584	7.24834203720093	7.13623046875	9.04214954376221	7.69369125366211	7.8197774887085	6.60345554351807	6.75235891342163	7.59562063217163	8.15126323699951	6.99003839492798	7.60232543945313	7.75336742401123	9.15514278411865	7.32492733001709	8.01993560791016	5.92003965377808	7.76647901535034	211	0.349639028310776	701.289123535156	701.175354003906	Low_eccentricity_medium_vimentin			78671	31	5.66666666666667	18	BRCA1	263	899	1	1
33520	142	643725	884	8.26829528808594	6.67637872695923	7.969651222229	8.45707130432129	8.38479614257813	8.28518486022949	7.34810924530029	7.12730312347412	9.01240539550781	7.69298696517944	7.91311407089233	6.69622182846069	6.81201934814453	7.61624479293823	8.30717372894287	7.02778148651123	7.58269166946411	7.91323709487915	9.70703792572021	7.27326583862305	8.00252723693848	5.91614866256714	7.66653633117676	152	0.730475246906281	1118.42102050781	707.51318359375	High-Vimentin			81277	14.3333333333333	4.33333333333333	8	HR	154	1712	1	1
33520	142	643725	895	8.17095851898193	6.66280794143677	7.69874334335327	8.08799743652344	8.48943996429443	8.30768299102783	7.30095672607422	7.21090793609619	8.92638397216797	7.66596221923828	7.91066837310791	6.66363286972046	6.79708909988403	7.59521532058716	8.00815868377686	7.04568958282471	7.5994701385498	7.8663215637207	8.62463092803955	7.40505504608154	8.0835485458374	5.89258766174316	7.6955041885376	240	0.429396271705627	322.341674804688	711.904174804688	Low-vimentin			81862	61.6666666666667	30.6666666666667	55.6666666666667	HR	406	609	1	0
33520	142	643725	942	8.30469512939453	6.7138409614563	7.99341678619385	7.92878770828247	8.23644542694092	8.27545070648193	7.23430633544922	7.02530288696289	8.81936359405518	7.58024024963379	7.89111042022705	6.65859746932983	6.77662038803101	7.59469127655029	7.79705715179443	7.05383205413818	7.59541082382202	7.81905317306519	7.80193853378296	7.21725368499756	8.03397369384766	5.86157846450806	7.66852998733521	151	0.815941154956818	579.2119140625	729.185424804688	Low-vimentin			81947	21.3333333333333	14.6666666666667	11.3333333333333	HR	24	532	1	0
33520	142	643725	951	8.28846740722656	6.71081352233887	8.0345983505249	7.71742486953735	8.22067451477051	8.21201801300049	7.16794347763062	7.0306544303894	8.84675693511963	7.58189725875854	7.88522243499756	6.63777494430542	6.78287839889526	7.58006763458252	7.68313312530518	7.06032657623291	7.59043502807617	7.79984712600708	8.53331756591797	7.23116731643677	8.044753074646	5.91785764694214	7.67049264907837	109	0.8406121134758	570.330261230469	732.642211914063	Low-vimentin			82222	38.6666666666667	17.3333333333333	42.6666666666667	BRCA1	354	584	0	0
33520	142	643725	1143	8.23378753662109	6.68052053451538	7.79992198944092	8.10596752166748	8.33583354949951	8.25335121154785	7.27920770645142	7.11815357208252	8.98345756530762	7.65204000473022	7.90271997451782	6.68797302246094	6.80287837982178	7.59461259841919	7.90919017791748	7.05083560943604	7.60575342178345	8.06090450286865	9.18002796173096	7.20866012573242	8.040696144104	5.89947748184204	7.67895698547363	124	0.644997358322144	1091.45166015625	800.435485839844	Non-proliferative_Stroma			82358	36	16.6666666666667	32.6666666666667	HR	395	546	1	0
33520	142	643725	1151	8.27638626098633	6.71823740005493	8.0458984375	7.81171321868896	8.20426273345947	8.24735546112061	7.21739721298218	7.05472230911255	8.97917366027832	7.68536949157715	7.8662543296814	6.63050270080566	6.77438020706177	7.59168100357056	8.02382469177246	7.04014921188354	7.59306669235229	7.77214097976685	8.80737113952637	7.24298620223999	8.0534086227417	5.82897663116455	7.66884660720825	95	0.757074594497681	638.652648925781	802.178955078125	Non-proliferative_Stroma			83808	23	11	20	BRCA1	806	1625	1	0
33520	142	643725	1154	8.51606941223145	6.78861951828003	8.34247016906738	8.05271244049072	8.33083248138428	8.3222188949585	7.27876758575439	7.09096574783325	8.90059185028076	7.68678283691406	7.90918350219727	6.66198348999023	6.80224561691284	7.59862327575684	8.00271797180176	7.06658124923706	7.59609460830688	7.84446430206299	9.03724670410156	7.29385328292847	8.09467315673828	5.82679080963135	7.66589975357056	179	0.695095658302307	648.541870117188	805.798889160156	Non-proliferative_Stroma			84300	9.66666666666667	11.3333333333333	11	HR	21	216	1	1
33520	142	643725	1164	8.18233394622803	6.79251909255981	7.48477697372437	8.33419990539551	8.20174217224121	8.34195518493652	7.37702798843384	6.99802303314209	8.9058723449707	7.62587404251099	7.9851393699646	6.78834247589111	6.87580871582031	7.61302995681763	7.80962562561035	7.11894178390503	7.61442756652832	7.99798202514648	8.46352672576904	7.21355772018433	8.15357780456543	5.93041753768921	7.68765211105347	77	0.655691683292389	816.844177246094	805.467529296875	Low-vimentin			84363	9.66666666666667	8	6	HR	56	178	1	1
33520	142	643725	1186	8.20672798156738	6.74373579025269	7.65028619766235	8.07189178466797	8.36588191986084	8.33545684814453	7.34889554977417	7.16548252105713	9.19550514221191	7.66438293457031	7.95208740234375	6.7119460105896	6.83911466598511	7.60301637649536	8.08420181274414	7.09937047958374	7.62552642822266	7.83101320266724	8.85892391204834	7.26494693756104	8.17651844024658	5.87708473205566	7.84031295776367	142	0.840396463871002	814.971801757813	815.309875488281	Non-proliferative_Stroma			84764	5	5.66666666666667	5	HR	217	635	1	0
33520	142	643725	1206	8.57897663116455	6.92511320114136	8.30306625366211	8.2910680770874	8.49615859985352	8.38070774078369	7.42484712600708	7.14997529983521	8.85830211639404	7.64502334594727	8.01013278961182	6.78176212310791	6.88025665283203	7.62001371383667	7.61851644515991	7.0934100151062	7.59202766418457	7.88458585739136	9.27119064331055	7.19149971008301	8.14455986022949	5.88250875473022	7.64598274230957	161	0.808752655982971	1119.42858886719	821.919250488281	Non-proliferative_Stroma
33520	142	643725	1212	8.37992095947266	6.75590229034424	8.08453845977783	7.89108514785767	8.20138835906982	8.28661346435547	7.23911094665527	6.98624181747437	8.89188194274902	7.63682556152344	7.93305253982544	6.68632793426514	6.83301544189453	7.59049367904663	7.96401262283325	7.0835862159729	7.6226863861084	7.83342790603638	7.98094034194946	7.21817684173584	8.16129398345947	5.84119606018066	7.85560703277588	131	0.763967037200928	753.358764648438	824	Low-vimentin
33520	142	643725	1218	8.43014240264893	6.81648683547974	8.03809261322021	7.91207790374756	8.243408203125	8.31899642944336	7.31255054473877	7.13120222091675	9.14703559875488	7.68385982513428	7.97455739974976	6.76051902770996	6.88103151321411	7.61195468902588	7.80111026763916	7.12906217575073	7.66877603530884	7.9607982635498	8.92702770233154	7.20645809173584	8.17307949066162	5.90074110031128	7.77389526367188	211	0.922694861888885	894.521301269531	828.317565917969	Non-proliferative_Stroma
33520	142	643725	1225	8.35390186309814	6.75211811065674	7.96883106231689	7.86438989639282	8.13427543640137	8.290846824646	7.29848623275757	7.03893613815308	9.20549583435059	7.67781543731689	7.95659112930298	6.72858190536499	6.82407569885254	7.58949851989746	7.86461210250854	7.10537242889404	7.63697671890259	7.89996957778931	7.89179563522339	7.20515394210815	8.19714736938477	5.87925720214844	7.72802734375	230	0.660040974617004	871.434753417969	831.5478515625	Low-vimentin
33520	142	643725	1243	8.41236972808838	6.86462783813477	7.92160320281982	7.91935968399048	8.1358003616333	8.36070728302002	7.38651657104492	6.95020437240601	9.15402030944824	7.66250228881836	8.017746925354	6.80698680877686	6.90288543701172	7.61264944076538	7.75057029724121	7.13735246658325	7.591965675354	8.08841133117676	8.03316020965576	7.20006275177002	8.13779258728027	5.98477554321289	7.64767122268677	204	0.700892090797424	946.612731933594	837.397033691406	Low-vimentin
33520	142	643725	1250	8.18096446990967	6.67507362365723	7.77337408065796	8.13128185272217	8.29442596435547	8.28571033477783	7.27531909942627	7.15305614471436	8.85760116577148	7.71450662612915	7.89614343643188	6.6741156578064	6.81556272506714	7.60055828094482	7.84268283843994	7.07633066177368	7.60956478118896	7.88025045394897	8.99063014984131	7.21885395050049	8.05170631408691	5.91273975372314	7.65094661712646	170	0.735844612121582	608.205871582031	836.317626953125	Non-proliferative_Stroma
33520	142	643725	1273	8.11720085144043	6.80373620986938	7.56166791915894	8.13899803161621	8.29054546356201	8.34571647644043	7.27804803848267	7.06409645080566	8.86518573760986	7.67633056640625	7.96434688568115	6.70627117156982	6.83364200592041	7.60526371002197	7.94362306594849	7.07833480834961	7.6009693145752	8.53213787078857	9.22024154663086	7.22000217437744	8.04251956939697	6.04251384735107	7.67351770401001	120	0.796412527561188	312.225006103516	845.400024414063	Non-proliferative_Stroma
33520	142	643725	1277	8.68726253509521	6.9232177734375	8.49458980560303	8.33752250671387	8.62565517425537	8.55407047271729	7.45646715164185	7.32991218566895	9.12971210479736	7.94306182861328	8.11782741546631	6.91437673568726	6.97421026229858	7.64923286437988	8.29319477081299	7.16506004333496	7.60720634460449	8.31037616729736	10.1655244827271	8.25660991668701	8.22853565216064	6.37783527374268	7.6886944770813	230	0.796023070812225	1142.26525878906	846.934753417969	Endothelia
33520	142	643725	1326	8.31878566741943	6.78441333770752	7.76784610748291	8.15747833251953	8.34572601318359	8.33059883117676	7.36416912078857	7.092041015625	9.01756286621094	7.67403221130371	7.95434522628784	6.7241644859314	6.84533309936523	7.59463977813721	7.90584278106689	7.07092571258545	7.60080289840698	7.81542348861694	9.44894695281982	7.2166690826416	8.12866306304932	5.81472396850586	7.70919179916382	181	0.755805611610413	768.436462402344	862.580139160156	Non-proliferative_Stroma
33520	142	643725	1328	8.2458610534668	6.71438407897949	7.86925983428955	7.94022989273071	8.30994606018066	8.28541660308838	7.24862051010132	7.05577945709229	8.84568500518799	7.61567640304565	7.92193937301636	6.66830015182495	6.84047937393188	7.59409618377686	7.76159238815308	7.05890417098999	7.61112070083618	7.9767918586731	8.56618690490723	7.36410093307495	8.05497360229492	5.92211771011353	7.71757793426514	159	0.78776341676712	348.031433105469	863.666687011719	Low-vimentin
33520	142	643725	1352	8.29950618743896	6.79867029190063	7.8952317237854	8.18728351593018	8.22372913360596	8.31453800201416	7.34489870071411	7.00187540054321	9.00536441802979	7.64078807830811	7.97757244110107	6.76368522644043	6.82950496673584	7.61224222183228	7.87396430969238	7.08861589431763	7.59036016464233	7.91662931442261	8.79992389678955	7.20965433120728	8.10087394714355	5.831871509552	7.65923500061035	266	0.884889781475067	943.007507324219	871.522583007813	Non-proliferative_Stroma
33520	142	643725	1360	8.15140914916992	6.6493935585022	7.72239542007446	8.07079124450684	8.26043891906738	8.31003665924072	7.25973796844482	7.16263389587402	9.11715412139893	7.66048622131348	7.88056945800781	6.61689615249634	6.83713531494141	7.58893918991089	8.19150638580322	7.03069925308228	7.60881042480469	8.0408992767334	8.78936958312988	7.26639699935913	8.04060077667236	6.3697566986084	7.70606374740601	190	0.857181310653687	444.747375488281	872.578918457031	Non-proliferative_Stroma
33520	142	643725	1368	8.30967044830322	6.78706026077271	7.86967945098877	8.05108642578125	8.2009744644165	8.32113933563232	7.31025123596191	6.99923276901245	8.98399257659912	7.65958166122437	7.97706985473633	6.75087261199951	6.81807374954224	7.59455251693726	7.95247507095337	7.09608745574951	7.61340618133545	7.87315464019775	8.82371234893799	7.22645854949951	8.13027000427246	5.84728336334229	7.71858787536621	414	0.593393683433533	762.951721191406	884.417846679688	Non-proliferative_Stroma
33520	142	643725	1494	8.34228420257568	6.82383346557617	7.80439281463623	7.95570039749146	8.16692733764648	8.37290000915527	7.36254167556763	7.06755399703979	9.31893539428711	7.64388656616211	8.00496387481689	6.78966331481934	6.87053537368774	7.60547065734863	8.34276962280273	7.15359354019165	7.61924600601196	7.94550466537476	9.45151615142822	7.23967456817627	8.18398475646973	5.86581993103027	7.71439743041992	153	0.55668306350708	779.732055664063	928.66015625	High-Vimentin
33520	142	643725	1498	8.33857536315918	6.80914163589478	7.90688133239746	7.92107200622559	8.09727764129639	8.29118251800537	7.29174184799194	7.02426624298096	9.18548393249512	7.61195707321167	7.95586633682251	6.74974489212036	6.82773685455322	7.59536743164063	7.96101236343384	7.10506343841553	7.63078594207764	7.8650860786438	8.61522960662842	7.20256233215332	8.28429889678955	5.85134601593018	7.84729146957397	151	0.539507269859314	855.145690917969	929.31787109375	Low-vimentin
33520	142	643725	1505	8.12028408050537	6.64788722991943	7.67142868041992	7.9276647567749	8.19929313659668	8.22714710235596	7.22258377075195	6.98432064056396	8.91808032989502	7.63007736206055	7.87856149673462	6.60491561889648	6.77384614944458	7.59134912490845	7.82585382461548	7.03173398971558	7.59611701965332	7.87466526031494	8.07719421386719	7.20821237564087	8.14370059967041	5.86744976043701	7.65302038192749	124	0.538320124149323	416.911285400391	933.774169921875	Low-vimentin
33520	142	643725	1507	8.16751384735107	6.60441398620605	7.99496269226074	8.30535697937012	8.50669765472412	8.26213645935059	7.29324436187744	7.17825412750244	8.61201667785645	7.7002387046814	7.83066034317017	6.59740161895752	6.7867169380188	7.59698867797852	7.97995471954346	6.9754204750061	7.56952285766602	8.05962944030762	10.1177997589111	8.44350624084473	7.92126369476318	6.15289497375488	7.67450761795044	144	0.623059213161469	260.965270996094	934.298583984375	Endothelia
33520	142	643725	1513	8.40017700195313	6.88277912139893	7.80962371826172	8.24950122833252	8.34591674804688	8.43956851959229	7.47333240509033	7.23353910446167	9.54031753540039	7.69222593307495	8.04658889770508	6.80556201934814	6.93863582611084	7.61860370635986	8.14170455932617	7.15597867965698	7.62617826461792	7.93886661529541	8.84037494659424	7.27768850326538	8.17018985748291	5.88469409942627	7.75306367874146	138	0.760439097881317	875.688415527344	938.115966796875	Low-vimentin
33520	142	643725	1519	8.15270614624023	6.66205215454102	7.74223327636719	8.11449909210205	8.32208728790283	8.2501802444458	7.23974800109863	7.0586109161377	8.79662609100342	7.83410501480103	7.87351083755493	6.60843992233276	6.78714275360107	7.60037660598755	7.78209972381592	7.01007461547852	7.57601547241211	7.91459465026855	9.11039924621582	7.2048544883728	8.02535533905029	5.83216714859009	7.66502475738525	175	0.635832190513611	301.782867431641	942.028564453125	Non-proliferative_Stroma
33520	142	643725	1525	8.17048263549805	6.72838926315308	7.59139966964722	8.16449165344238	8.28917694091797	8.30314636230469	7.29476404190063	7.11165046691895	8.97110939025879	7.68008041381836	7.95022678375244	6.72943305969238	6.82254076004028	7.59842967987061	7.94017362594604	7.07657194137573	7.60580539703369	8.01221466064453	8.98097229003906	7.22414398193359	8.07168197631836	6.25101613998413	7.63915252685547	165	0.789893984794617	623.07275390625	941.496948242188	Non-proliferative_Stroma
33520	142	643725	1526	8.26955223083496	6.78241968154907	7.74442195892334	7.96813678741455	8.24599170684814	8.3261251449585	7.28008890151978	7.01088953018188	8.87542819976807	7.67355346679688	7.9477596282959	6.73096799850464	6.83697652816772	7.58531665802002	7.77043437957764	7.08490371704102	7.60143280029297	7.92801189422607	8.68003749847412	7.20020532608032	8.14373970031738	5.90255689620972	7.66273164749146	214	0.695774435997009	669.616821289063	943.383178710938	Non-proliferative_Stroma
33520	142	643725	1549	8.15489959716797	6.70734596252441	7.63649845123291	8.45145797729492	8.4018726348877	8.30956268310547	7.34674596786499	7.14821481704712	8.93433094024658	7.66734600067139	7.90878534317017	6.64113473892212	6.85710334777832	7.61123180389404	7.97487688064575	7.06116914749146	7.62004852294922	8.091139793396	8.99325942993164	7.21386051177979	8.13516712188721	5.89377117156982	7.65725326538086	192	0.929036378860474	410.447906494141	957.005187988281	Non-proliferative_Stroma
33520	142	643725	1559	8.36854457855225	6.84912776947021	7.94829082489014	8.20091152191162	8.45117282867432	8.38134288787842	7.34009647369385	7.11882305145264	8.97521877288818	7.66155242919922	7.95527696609497	6.70531177520752	6.88279104232788	7.62416076660156	8.17807292938232	7.09323740005493	7.60110807418823	7.95489740371704	9.23101806640625	7.24581527709961	8.09669399261475	5.86863994598389	7.65103149414063	258	0.548176288604736	302.135650634766	958.976745605469	Non-proliferative_Stroma
33520	142	643725	1615	8.2974967956543	6.64287185668945	8.04598140716553	8.03668880462646	8.44259834289551	8.21640968322754	7.25904655456543	7.02363777160645	8.82980155944824	7.6124267578125	7.88749313354492	6.65512847900391	6.74414825439453	7.59541368484497	7.7338662147522	7.01533842086792	7.59238529205322	7.83834934234619	9.19603633880615	7.24493598937988	8.02519226074219	5.79998731613159	7.69229650497437	132	0.757361590862274	1030.23486328125	979.356079101563	Non-proliferative_Stroma
33520	142	643725	1618	8.37540054321289	6.79216337203979	8.00368881225586	8.15926456451416	8.41304492950439	8.34013748168945	7.36353540420532	7.15666103363037	8.89724349975586	7.63916397094727	7.97100830078125	6.7738618850708	6.81561279296875	7.59725618362427	7.8241925239563	7.09610414505005	7.58466243743896	7.89238262176514	8.9069242477417	7.26608514785767	8.09338092803955	5.92364120483398	7.65029859542847	161	0.863996624946594	1004.41613769531	982.385070800781	Non-proliferative_Stroma
33520	142	643725	1662	8.15468692779541	6.69297075271606	7.73158359527588	8.57056331634521	8.61849117279053	8.41192436218262	7.42375564575195	7.54537725448608	8.98867511749268	8.01006603240967	7.95234107971191	6.72043037414551	6.93548917770386	7.62613677978516	8.22264289855957	7.11855316162109	7.71167659759521	8.091721534729	9.57980346679688	7.23582458496094	8.19114398956299	5.94409561157227	7.93329048156738	172	0.70452481508255	690.819763183594	1002.88372802734	High-Vimentin
33520	142	643725	1663	8.22873115539551	6.70485067367554	7.83377361297607	7.915283203125	8.18055534362793	8.26964282989502	7.25272226333618	7.05667448043823	9.03184032440186	7.64576148986816	7.94470310211182	6.71166658401489	6.81667804718018	7.600754737854	7.96729421615601	7.08957052230835	7.65903949737549	7.84193992614746	8.69979572296143	7.21363735198975	8.22234058380127	5.88531637191772	7.76684713363647	247	0.821600139141083	804.174072265625	1003.166015625	Non-proliferative_Stroma
33520	142	643725	1665	8.42146396636963	6.69639348983765	8.35429859161377	8.2412576675415	8.69112396240234	8.33603191375732	7.41218328475952	7.13399887084961	8.82114887237549	7.80341720581055	7.9015793800354	6.66893529891968	6.94479084014893	7.61041116714478	7.83785104751587	7.06473588943481	7.59441947937012	7.93532609939575	10.2944135665894	7.30285358428955	8.03440189361572	5.93237400054932	7.76186227798462	185	0.729532182216644	314.956756591797	1005.60540771484	High-Vimentin
33520	142	643725	1909	8.04154300689697	6.65588140487671	7.43744134902954	8.26553344726563	8.37241649627686	8.33888626098633	7.31086540222168	7.23041248321533	8.89022636413574	7.65155029296875	7.9361138343811	6.77463483810425	6.98306083679199	7.61037158966064	8.30574607849121	7.09119033813477	7.60318613052368	9.21281814575195	8.21300888061523	7.24622392654419	8.07344150543213	6.5562915802002	7.73443365097046	178	0.709176003932953	597.623596191406	1102.78649902344	Low-vimentin
33520	142	643725	2006	8.40439701080322	6.89986419677734	7.91470527648926	8.33290100097656	8.41763687133789	8.46654987335205	7.46924734115601	7.1568603515625	9.42885780334473	7.81080007553101	8.06793689727783	6.86764144897461	7.47369956970215	7.63089799880981	8.32199668884277	7.19135904312134	7.61215877532959	8.70619297027588	9.91102695465088	7.23028087615967	8.1291036605835	6.80807876586914	7.68735980987549	300	0.590203464031219	803.026672363281	1159.49328613281	Proliferative_Stroma
33520	142	643725	2017	8.30267238616943	6.7931661605835	7.87926769256592	8.43596935272217	8.54250812530518	8.37680053710938	7.35292387008667	7.13269424438477	9.04442501068115	7.75811386108398	7.95579814910889	6.74875974655151	6.92285919189453	7.61055278778076	7.98296928405762	7.08002662658691	7.58357000350952	8.57859706878662	10.0891542434692	7.29091215133667	8.02082347869873	6.86072254180908	7.62931203842163	142	0.672785103321075	737.880310058594	1172.30285644531	High-Vimentin
33520	142	643725	967	8.30572319030762	6.74625778198242	8.05496501922607	8.02751636505127	8.18739223480225	8.25842475891113	7.23626661300659	6.9608941078186	8.91392421722412	7.60132169723511	7.92512464523315	6.7269721031189	6.82761812210083	7.58608102798462	7.69271230697632	7.0483775138855	7.57609224319458	7.92674493789673	8.44258975982666	7.18743562698364	8.05438423156738	5.9707465171814	7.63524055480957	99	0.757924556732178	1128.59594726563	734.454528808594	Low-vimentin
33520	142	643725	970	8.24254703521729	6.72684574127197	7.69976615905762	8.11648654937744	8.29581832885742	8.3205738067627	7.32400369644165	7.1657075881958	8.58735275268555	7.6298623085022	7.89930534362793	6.64874792098999	6.79090166091919	7.60167217254639	7.47762489318848	7.01332426071167	7.58068132400513	7.76496505737305	9.08443450927734	7.1926212310791	8.06673431396484	5.84142637252808	7.66155099868774	137	0.7333043217659	302.620452880859	737.452575683594	Non-proliferative_Stroma
33520	142	643725	971	8.34571266174316	6.66133880615234	8.08563423156738	8.02418613433838	8.42318344116211	8.3032169342041	7.25509119033813	7.28954601287842	8.88985633850098	7.74062871932983	7.94292211532593	6.68310356140137	6.8234338760376	7.61304235458374	8.1219425201416	7.03681421279907	7.57338523864746	8.20483493804932	8.621750831604	7.82349920272827	8.09378051757813	6.78595495223999	7.69715309143066	243	0.713143825531006	259.510284423828	741.85595703125	Low-vimentin
33520	142	643725	1001	8.38655185699463	6.69579458236694	8.12105941772461	7.99784088134766	8.27104091644287	8.26889896392822	7.24916076660156	7.11224174499512	8.97634506225586	7.69481325149536	7.88239288330078	6.72678089141846	6.81649780273438	7.59038162231445	8.25679779052734	7.06203031539917	7.59996366500854	7.91865873336792	8.42526817321777	7.36736059188843	8.09138488769531	5.84846830368042	7.67575120925903	276	0.868157744407654	699.090576171875	751.518127441406	Low-vimentin
33520	142	643725	1027	8.23879814147949	6.72303819656372	7.74631977081299	8.17156028747559	8.30849647521973	8.29901885986328	7.29733371734619	7.38766241073608	8.81167221069336	7.68980836868286	7.9116096496582	6.66030931472778	6.80309343338013	7.5984148979187	7.75450849533081	7.03206920623779	7.58708429336548	7.97210168838501	8.96687698364258	7.33401298522949	8.02844905853271	5.87754201889038	7.65605449676514	159	0.850405693054199	331.459106445313	761.05029296875	Non-proliferative_Stroma
33520	142	643725	1039	8.26853942871094	6.77595901489258	7.9444785118103	8.09215831756592	8.43970966339111	8.23792171478271	7.25219678878784	7.22992849349976	9.02467918395996	7.70185899734497	7.85531949996948	6.61470460891724	6.797776222229	7.60633707046509	7.85279750823975	6.98213624954224	7.56756591796875	7.99555206298828	8.840087890625	7.17506265640259	7.98629665374756	5.89335584640503	7.66134119033813	129	0.531674265861511	1080.48059082031	760.511657714844	Non-proliferative_Stroma
33520	142	643725	1045	8.44034290313721	6.70618677139282	8.3019552230835	8.01179790496826	8.32680416107178	8.26693725585938	7.21719694137573	6.96366310119629	8.97060680389404	7.60658407211304	7.90665149688721	6.63543701171875	6.77603054046631	7.60120105743408	8.01576900482178	7.03062009811401	7.58428764343262	7.84944915771484	8.88846969604492	7.5339732170105	8.02556991577148	5.98084878921509	7.66017770767212	134	0.414745897054672	275.417907714844	763.1044921875	Low-vimentin
33520	142	643725	1050	8.15080738067627	6.56362533569336	7.765052318573	8.15967082977295	8.43300533294678	8.25565719604492	7.28316783905029	7.26832723617554	8.90406703948975	7.73478507995605	7.82770442962646	6.5904598236084	6.7706413269043	7.59919691085815	7.82635068893433	6.96428966522217	7.56845283508301	8.07065296173096	9.01485729217529	7.18971157073975	7.97767400741577	5.90094041824341	7.73799324035645	147	0.594355762004852	1063.9931640625	762.727905273438	Non-proliferative_Stroma
33520	142	643725	1065	8.07033443450928	6.65512371063232	7.49467372894287	8.09119892120361	8.34372138977051	8.29493713378906	7.30589389801025	7.23337078094482	8.88601589202881	7.64298105239868	7.90509462356567	6.65262603759766	6.87105894088745	7.60023403167725	7.95737838745117	7.06280040740967	7.58293151855469	8.18259716033936	8.41684818267822	7.21845722198486	8.04104423522949	6.25363349914551	7.66199398040771	256	0.611108839511871	539.79296875	772.58203125	Low-vimentin
33520	142	643725	1068	8.1043758392334	6.59336185455322	7.66358184814453	8.01127815246582	8.32280540466309	8.26846313476563	7.25744676589966	7.24283790588379	8.93595123291016	7.72187805175781	7.86032438278198	6.60223579406738	6.74957323074341	7.58838939666748	7.99590873718262	7.01459789276123	7.60536003112793	7.91789054870605	9.32098007202148	7.26713752746582	8.01117420196533	5.93168020248413	7.68451595306396	108	0.696986734867096	553.407409667969	770.842590332031	Non-proliferative_Stroma
33520	142	643725	1076	8.2566032409668	6.71423721313477	7.71582221984863	8.32039070129395	8.42282390594482	8.36096858978271	7.41252183914185	7.39269590377808	9.0981273651123	7.86700010299683	7.90834379196167	6.68470048904419	6.84129571914673	7.60795259475708	8.18506050109863	7.0607738494873	7.61364364624023	7.81885147094727	9.10884666442871	7.29960060119629	8.20754337310791	5.8480076789856	7.84074068069458	127	0.542712688446045	757.354309082031	774.102355957031	Non-proliferative_Stroma
33520	142	643725	1084	8.36953163146973	6.73502492904663	8.03429889678955	8.09360694885254	8.30446529388428	8.30651950836182	7.26750707626343	7.10306930541992	8.99579048156738	7.66452026367188	7.93646097183228	6.6531720161438	6.79681205749512	7.59831857681274	7.86974000930786	7.06515073776245	7.577956199646	7.8410792350769	8.74754524230957	7.26939535140991	8.03234481811523	5.88179779052734	7.67174434661865	192	0.728523731231689	311.989593505859	778.411437988281	Non-proliferative_Stroma
33520	142	643725	1093	8.25178813934326	6.64084720611572	8.00360870361328	8.07144832611084	8.33338737487793	8.20589256286621	7.2332763671875	7.24406337738037	8.88521385192871	7.67876434326172	7.84178161621094	6.61035060882568	6.74780464172363	7.57352685928345	7.82062768936157	6.97800779342651	7.57694530487061	7.92101526260376	9.01641273498535	7.20779418945313	7.9895453453064	5.91026878356934	7.67444086074829	113	0.713546752929688	1075.81420898438	779.840698242188	Non-proliferative_Stroma
33520	142	643725	1106	8.40020084381104	6.636634349823	8.20533752441406	8.20288944244385	8.50625801086426	8.21680641174316	7.2979850769043	7.29276657104492	9.003662109375	7.69947719573975	7.81141138076782	6.57255411148071	6.74340724945068	7.58213520050049	8.02836608886719	6.94744253158569	7.5863995552063	7.80257844924927	8.49988651275635	7.21299600601196	7.97922229766846	5.91727447509766	7.69249439239502	103	0.701913416385651	1066.77673339844	784.25244140625	Non-proliferative_Stroma
33520	142	643725	1114	8.39129829406738	6.68963861465454	8.21891021728516	8.06598949432373	8.39446258544922	8.25290584564209	7.25905418395996	7.13873863220215	9.08951473236084	7.68064880371094	7.89635372161865	6.6651496887207	6.76495790481567	7.58400869369507	7.94478797912598	7.01811790466309	7.58588552474976	8.19321823120117	9.20909595489502	7.20574998855591	8.02201652526855	6.64595603942871	7.66843271255493	284	0.838947713375092	1052.95776367188	794.147888183594	High-Vimentin
33520	142	643725	1125	8.09729099273682	6.57440090179443	7.78569412231445	8.14876270294189	8.37612628936768	8.28932857513428	7.21897125244141	7.27131795883179	9.03293800354004	7.75456714630127	7.84381818771362	6.62804985046387	6.99063682556152	7.58836936950684	7.72357082366943	7.01205730438232	7.57561445236206	8.35929489135742	7.29258728027344	7.185631275177	7.97337102890015	6.01163101196289	7.65338182449341	155	0.765749037265778	1116.44519042969	792.980651855469	Low-vimentin
33520	142	643725	1132	8.32144927978516	6.89786624908447	7.56135559082031	8.27748107910156	8.28559684753418	8.46193599700928	7.43789958953857	7.16102027893066	9.44312286376953	7.76141500473022	8.07270908355713	6.82784080505371	6.98308753967285	7.63795614242554	8.3946418762207	7.20807027816772	7.60777235031128	8.64989948272705	8.11345672607422	7.19343233108521	8.23573589324951	6.2712345123291	7.6546368598938	169	0.41509798169136	936.887573242188	795.6982421875	Low-vimentin
33520	142	643725	1378	8.32223606109619	6.6994161605835	7.97518873214722	8.1267557144165	8.26281452178955	8.28192710876465	7.28902673721313	7.09226083755493	9.0190896987915	7.63699960708618	7.91917896270752	6.69742441177368	6.79432821273804	7.58131456375122	8.2392053604126	7.04936599731445	7.58817195892334	7.95537710189819	8.64170932769775	7.38171482086182	8.09784507751465	6.08809471130371	7.67381906509399	117	0.647664844989777	1042.47009277344	882.076904296875	Non-proliferative_Stroma
33520	142	643725	1380	8.1367359161377	6.56852531433105	7.90509796142578	7.88655853271484	8.17289924621582	8.19341945648193	7.14134979248047	7.16114282608032	8.81479644775391	7.68423843383789	7.83407211303711	6.56470584869385	6.7763786315918	7.57856178283691	7.85903644561768	6.99277210235596	7.61617755889893	7.9305624961853	8.57001781463623	7.22695398330688	7.98428583145142	5.98016309738159	7.71561527252197	204	0.913287818431854	369.495086669922	888.852966308594	Low-vimentin
33520	142	643725	1383	8.48667526245117	6.76773262023926	8.44481945037842	8.11465835571289	8.54114151000977	8.25844478607178	7.29565143585205	7.22697496414185	9.01740646362305	7.6767840385437	7.90475225448608	6.68156862258911	6.79392290115356	7.58362340927124	7.9700493812561	7.05514049530029	7.58846378326416	7.8671498298645	7.80287599563599	7.39435148239136	8.11990451812744	5.8816065788269	7.69357967376709	130	0.738941311836243	1052.19226074219	886.238464355469	Low-vimentin
33520	142	643725	1385	8.21818161010742	6.72738218307495	7.75704097747803	8.31589317321777	8.3622989654541	8.31701469421387	7.29115533828735	7.10195684432983	8.75062942504883	7.69507837295532	7.92638826370239	6.67138481140137	6.82731056213379	7.59801578521729	7.91869926452637	7.05504894256592	7.61221170425415	8.21398544311523	8.31765460968018	7.25485563278198	8.05599403381348	6.03101062774658	7.65663480758667	170	0.808860182762146	334.688232421875	888.435302734375	Low-vimentin
33520	142	643725	1386	8.20378112792969	6.63339281082153	7.81517124176025	7.95096826553345	8.38895606994629	8.30677890777588	7.35167026519775	7.11092662811279	8.93915939331055	7.69117450714111	7.87480974197388	6.60071516036987	6.83791255950928	7.59153604507446	7.83187341690063	7.02261638641357	7.61403369903564	7.82267093658447	7.51522159576416	7.33682155609131	8.00662517547607	5.94169807434082	7.73244333267212	124	0.834821343421936	405.475799560547	887.653198242188	Low-vimentin
33520	142	643725	1389	8.40851879119873	6.77152013778687	8.06373119354248	8.09854698181152	8.29930210113525	8.28612899780273	7.34686231613159	7.03118324279785	9.07072639465332	7.62877082824707	7.94276762008667	6.71962022781372	6.80850982666016	7.58881807327271	7.86686325073242	7.08216571807861	7.58194303512573	7.84991216659546	8.23407459259033	7.34614610671997	8.13748645782471	5.81678056716919	7.67855358123779	171	0.862249374389648	958.099426269531	885.134521484375	Low-vimentin
33520	142	643725	1394	8.09949588775635	6.6097526550293	7.76299667358398	7.958251953125	8.4022741317749	8.27496910095215	7.22930765151978	7.28661060333252	8.99804401397705	7.72361898422241	7.83275938034058	6.59798812866211	6.75043058395386	7.58084917068481	8.02614498138428	6.9942193031311	7.60079717636108	8.05822467803955	9.78682231903076	7.2221474647522	8.31168174743652	6.01004886627197	7.71547031402588	157	0.610991656780243	609.898071289063	888.356689453125	High-Vimentin
33520	142	643725	1400	8.33978939056396	6.75755834579468	7.90409564971924	8.20253658294678	8.35812759399414	8.33213138580322	7.35923671722412	7.12837266921997	8.9395580291748	7.63839387893677	7.96136999130249	6.72101497650146	6.83324480056763	7.58956909179688	7.79600381851196	7.09513711929321	7.60407304763794	7.88917922973633	9.07037162780762	7.19565725326538	8.11372566223145	5.82994699478149	7.76903057098389	91	0.760694980621338	818.626403808594	888.97802734375	Non-proliferative_Stroma
33520	142	643725	1404	8.30978202819824	6.80404233932495	7.77399492263794	8.1239128112793	8.34513092041016	8.35024833679199	7.35345315933228	7.09653091430664	9.07630920410156	7.70089864730835	7.97581005096436	6.72542428970337	6.89520072937012	7.60286474227905	7.92989778518677	7.11287689208984	7.6099681854248	7.92803716659546	9.13127326965332	7.26604557037354	8.1415548324585	5.85334205627441	7.64714241027832	126	0.788531064987183	631.555541992188	892.912719726563	Non-proliferative_Stroma
33520	142	643725	1415	8.25354290008545	6.74856662750244	7.71403121948242	8.07282638549805	8.36507701873779	8.37381839752197	7.33709526062012	7.08935308456421	9.15494155883789	7.72978448867798	7.95808219909668	6.71545505523682	6.85404205322266	7.60606670379639	8.08526611328125	7.1007866859436	7.59056282043457	8.74082374572754	8.01076316833496	7.19532537460327	8.07069396972656	6.34665155410767	7.66333341598511	152	0.951485097408295	527.006591796875	898.026306152344	Low-vimentin
33520	142	643725	1417	8.41800117492676	6.73481130599976	8.11309909820557	8.08764743804932	8.33333492279053	8.26900196075439	7.29263782501221	7.04419088363647	9.04349136352539	7.63597297668457	7.90914583206177	6.67802429199219	6.77518081665039	7.59335517883301	7.85603141784668	7.06236934661865	7.59396123886108	7.88683176040649	9.12756633758545	7.34839820861816	8.12258148193359	5.79499053955078	7.6849627494812	265	0.929960548877716	966.845275878906	896.335876464844	Non-proliferative_Stroma
33520	142	643725	1423	8.38706207275391	6.76054191589355	8.01455593109131	7.93886184692383	8.25987720489502	8.28576946258545	7.25109481811523	6.97742128372192	8.9563159942627	7.62010145187378	7.94764995574951	6.70364189147949	6.86261892318726	7.60039377212524	7.6996488571167	7.10393524169922	7.62098550796509	7.94543266296387	9.41918849945068	7.22521209716797	8.0915355682373	5.91334676742554	7.7025899887085	173	0.806166529655457	343.988433837891	904.468200683594	High-Vimentin
33520	142	643725	1424	8.39189720153809	6.80483388900757	8.01601219177246	8.06526184082031	8.24070930480957	8.32449054718018	7.31222677230835	6.98451375961304	8.98155307769775	7.66403865814209	7.98252296447754	6.72246694564819	6.8851261138916	7.61042451858521	7.79863834381104	7.11610651016235	7.60202169418335	8.05183887481689	9.47206783294678	7.23990249633789	8.07737636566162	5.94430208206177	7.66389179229736	96	0.464077770709991	352.072906494141	898.020812988281	High-Vimentin
33520	142	643725	1431	8.21631050109863	6.68951034545898	7.93591976165771	7.90767478942871	8.16034507751465	8.26113414764404	7.21534490585327	7.051917552948	9.09477615356445	7.74265003204346	7.9234094619751	6.70041275024414	6.79465675354004	7.60091590881348	8.06443405151367	7.0756049156189	7.60220098495483	7.88358116149902	8.40688419342041	7.22360801696777	8.2935676574707	5.86558246612549	7.72905206680298	112	0.540837228298187	661.294616699219	903.1875	Low-vimentin
33520	142	643725	1436	8.19376564025879	6.74066019058228	7.79136419296265	7.80405282974243	8.1310977935791	8.26353454589844	7.20975780487061	6.97288274765015	8.73116588592529	7.60736322402954	7.93145799636841	6.71157026290894	6.79211759567261	7.58195209503174	7.67538499832153	7.07614183425903	7.58529424667358	7.94331741333008	9.12659549713135	7.2070460319519	8.07151508331299	6.08310556411743	7.6274209022522	193	0.552185595035553	616.108825683594	905.243530273438	Non-proliferative_Stroma
33520	142	643725	1439	8.11316585540771	6.63189220428467	7.75621128082275	8.06066417694092	8.16878795623779	8.26907253265381	7.26095867156982	7.073410987854	8.95918560028076	7.61323356628418	7.88034391403198	6.60535430908203	7.16281747817993	7.59206008911133	8.69056701660156	7.02912044525146	7.58179759979248	8.0280818939209	8.37095260620117	7.27253341674805	8.06998538970947	6.28371095657349	7.68903398513794	216	0.941915690898895	442.162048339844	911.944458007813	Low-vimentin
33520	142	643725	1444	8.55194091796875	6.92932939529419	8.32535457611084	8.05538940429688	8.38141250610352	8.33718013763428	7.36961841583252	7.02730846405029	9.287109375	7.6145396232605	7.96843957901001	6.77859115600586	6.9491491317749	7.61210203170776	7.83962059020996	7.12893390655518	7.5974497795105	7.88469123840332	8.56134033203125	7.26766395568848	8.15326595306396	5.86670923233032	7.65743684768677	141	0.734701037406921	1044.70922851563	907.531921386719	Low-vimentin
33520	142	643725	1450	8.1685266494751	6.87490892410278	7.75013113021851	7.97926092147827	8.23470973968506	8.27898597717285	7.24563312530518	7.02533626556396	8.85160636901855	7.63791751861572	7.92548131942749	6.6614465713501	6.82426023483276	7.58614683151245	7.80757713317871	7.05902194976807	7.59631538391113	7.91241645812988	7.99710178375244	7.36114168167114	8.03513622283936	5.89235591888428	7.65403890609741	163	0.719246923923492	358.625762939453	912.09814453125	Low-vimentin
33520	142	643725	1457	8.34830665588379	6.75257682800293	7.99247074127197	8.31261539459229	8.58521556854248	8.3532657623291	7.36047649383545	7.23250389099121	9.01883029937744	7.75795841217041	7.92577695846558	6.70624351501465	6.8051552772522	7.59652376174927	7.97776317596436	7.05771446228027	7.58505201339722	7.91645622253418	8.59138202667236	7.21768474578857	8.20796012878418	5.8574275970459	7.63031911849976	164	0.823042452335358	644.841491699219	912.603637695313	Non-proliferative_Stroma
33520	142	643725	1463	8.40381908416748	6.80542278289795	8.02180194854736	7.86808300018311	8.23611450195313	8.3460636138916	7.30688714981079	7.03522968292236	9.05046653747559	7.62967491149902	7.97394132614136	6.76731777191162	6.85489654541016	7.5949010848999	8.05445384979248	7.126633644104	7.6079273223877	7.86931705474854	8.21029567718506	7.48133134841919	8.17245578765869	5.85660648345947	7.75016021728516	181	0.685638129711151	962.552490234375	913.878479003906	Low-vimentin
33520	142	643725	1464	8.25632286071777	6.6712474822998	8.07377147674561	7.84625005722046	8.42083168029785	8.22345447540283	7.19145107269287	7.0707859992981	8.76523494720459	7.62054061889648	7.86531972885132	6.61717844009399	6.81933069229126	7.59293651580811	7.58005905151367	7.0081090927124	7.57647514343262	7.81669044494629	9.40395355224609	7.19848918914795	8.04077816009521	5.87073945999146	7.64692544937134	137	0.729446232318878	330.452545166016	914.99267578125	Non-proliferative_Stroma
33520	142	643725	1470	8.23095226287842	6.76215410232544	7.65581274032593	7.98425960540771	8.28530979156494	8.32445240020752	7.30934429168701	7.0211763381958	9.14864253997803	7.73274517059326	7.97658205032349	6.74937725067139	6.87536954879761	7.60212850570679	8.05587387084961	7.0991039276123	7.61340761184692	7.94637537002563	8.39496994018555	7.23550891876221	8.19584560394287	5.88056039810181	7.69242143630981	203	0.891826748847961	663.211853027344	918.6650390625	Low-vimentin
33520	142	643725	1477	8.26987075805664	6.77835702896118	7.80927753448486	7.83063268661499	8.0548267364502	8.30349254608154	7.32808399200439	7.00796413421631	9.01929378509521	7.60603475570679	7.98088312149048	6.74698448181152	6.83199024200439	7.60024833679199	7.84734869003296	7.12370729446411	7.61525201797485	7.88303375244141	8.70130634307861	7.45876741409302	8.21584796905518	5.84888124465942	7.79233837127686	117	0.89519852399826	856.188049316406	916.453002929688	Non-proliferative_Stroma
33520	142	643725	1478	8.22742366790771	6.66580390930176	7.79665040969849	8.00552463531494	8.32778739929199	8.25319671630859	7.2819652557373	7.06689023971558	9.09609603881836	7.66166400909424	7.9054126739502	6.67944097518921	6.86952972412109	7.6042160987854	8.16959476470947	7.04003286361694	7.60867929458618	7.90577268600464	8.77437877655029	7.24186229705811	8.17368412017822	5.80104732513428	7.80933380126953	127	0.343103438615799	911.023620605469	918.370056152344	Low-vimentin
33520	142	643725	1481	8.4836950302124	6.77321195602417	8.19441318511963	8.34153175354004	8.41596698760986	8.3082447052002	7.39394903182983	7.09064292907715	9.0815486907959	7.68988752365112	7.93567562103271	6.71747159957886	6.81528472900391	7.60617589950562	7.92056274414063	7.07255172729492	7.60869598388672	7.90798997879028	9.49663829803467	7.24263858795166	8.20828056335449	5.8467812538147	7.67459487915039	287	0.925323605537415	983.2822265625	921.61669921875	High-Vimentin
33520	142	643725	1484	8.423752784729	6.78239917755127	8.19237995147705	8.00965213775635	8.34066104888916	8.26206016540527	7.25385332107544	7.07563209533691	9.01773452758789	7.64483213424683	7.91803503036499	6.6963038444519	6.83182811737061	7.58713531494141	7.7670431137085	7.05170583724976	7.57793283462524	7.87288570404053	9.19202423095703	7.27034521102905	8.11651134490967	5.84010076522827	7.63647794723511	301	0.648273706436157	1058.90698242188	925.770751953125	Non-proliferative_Stroma
33520	142	643725	1488	8.12522602081299	6.62419557571411	7.74958181381226	7.96391439437866	8.36920738220215	8.23956394195557	7.18529415130615	7.11521339416504	8.92042350769043	7.67952060699463	7.85472393035889	6.59950304031372	6.79950714111328	7.59885740280151	7.93633365631104	7.0021448135376	7.57812976837158	7.81356430053711	8.56957244873047	7.20201206207275	8.02604961395264	5.85735464096069	7.65877485275269	163	0.716922402381897	323	930.073608398438	Non-proliferative_Stroma
33520	142	643725	1560	8.09272766113281	6.70072221755981	7.58271980285645	8.01290035247803	8.24588775634766	8.28275299072266	7.27262830734253	7.04628229141235	8.91288280487061	7.61846780776978	7.93134546279907	6.68527317047119	6.84516000747681	7.59458112716675	7.81175899505615	7.07801914215088	7.59353351593018	7.98035049438477	8.37912178039551	7.310378074646	8.12457942962646	5.908522605896	7.6506233215332	136	0.927569389343262	398.830871582031	960.963256835938	Low-vimentin
33520	142	643725	302	8.330997	6.808571	7.950235	7.901691	8.164044	8.332901	7.332231	7.118073	9.254767	7.612486	8.031247	6.776219	6.944418	7.626117	7.778605	7.154434	7.608184	7.911313	9.257728	9.445336	8.120877	5.974221	7.648817	99	0.5062656	433.4344	445.1515	Endothelia
33520	142	643725	665	8.16434	6.667478	7.79361	8.017972	8.219977	8.345128	7.299218	7.185237	9.136211	7.725707	7.934927	6.790814	6.895194	7.622307	8.486522	7.093136	7.607373	7.982496	10.33289	9.362596	8.039052	5.913911	7.676633	232	0.7910486	458.1035	617.4354	Endothelia
33520	142	643725	378	8.389699	6.793698	8.120656	7.885108	8.237343	8.313341	7.300124	7.195135	9.321177	7.646912	7.995538	6.765564	6.913859	7.620578	7.968844	7.136356	7.587458	7.900917	9.485938	4463-08-01	8.118954	5.930275	7.658139	213	0.7331632	413.2582	480.0516	Endothelia
33520	142	643725	772	8.57846	6.80726	8.39729	7.932525	3195-08-01	8.29671	7.31231	7.212193	9.323524	7.686456	7.96976	6.783807	6.908245	7.612549	7.932342	7.1617	7.623357	7.865712	8.154534	8.745278	8.086665	5.999096	7.666596	249	0.8692641	643.5663	666.3454	Endothelia
33520	142	643725	897	8.384659	6.895291	7.852046	8.156217	8.226532	8.454977	7.419999	7.059081	9.208666	7.665339	8.018206	6.822691	6.923675	7.613329	8.472506	7.172155	7.604816	8.064539	9.872822	8.671756	8.137196	6.086712	7.701912	256	0.8233769	793.2383	712.3594	Endothelia
33520	142	643725	1211	8.316871	6.82233	7.858901	7.803782	8.039762	8.350376	7.331439	7.001799	9.00633	7.66141	8.016494	6.777845	6.917548	7.612482	8.760104	7.194334	7.629965	7.920854	8.677945	8.347816	8.283934	5.908073	7.77899	270	0.5621986	707.6481	827.2556	Endothelia
33520	142	643725	1322	8.474998	6.715136	8.318014	8.325057	8.679368	8.380311	7.363297	7.20983	8.965042	7.766306	7.956785	6.733922	6.878493	7.61933	8.125113	7.059006	7.584748	8.303374	9.593983	8.26251	8.135056	6.302864	7.683414	142	0.7052787	1143.31	860.5704	Endothelia
33520	142	643725	1541	8.265095	6.80506	7.807043	7.960685	8.20923	8.349463	7.35094	7.017188	9.147793	7.679208	8.012815	6.816372	6.906148	7.611448	7.967801	7.174	7.658543	7.913859	9.332432	8.250599	8.219187	5.941414	7.778099	256	0.9325816	807.3359	949.3086	Non-proliferative_Stroma
33520	142	643725	1625	8.142752	6.749362	7.525074	8.134261	8.363603	8.408242	7.374767	7.231947	9.553941	7667-07-01	7.991447	6.741534	7.356481	7.626261	8.350598	7.123716	7.602544	8.489951	8.848747	8.597574	8.127347	6.757936	7.637187	241	0.775703	482.166	989.527	Endothelia
33520	142	643725	1628	8.127995	6.781551	7.418915	8.289007	8.419184	8.437893	7.447505	7.321095	9.472512	7.818724	8.02632	6.794126	6.972981	7.642925	8.366014	7.155498	7.588312	8.691665	8.782875	8.758968	8.138544	7.049153	7.65164	85	0.6583013	496.3647	986.8	Endothelia
33520	142	643725	1639	8.171313	6.80137	7.438143	8.459888	8.350532	8.478297	7.456301	7.259079	9.42926	7.725459	8.017665	6.762534	7.000471	7.64408	8.574965	7.155437	7.629894	9.489159	7.97795	8.65582	8.129073	7.372742	7.681893	154	0.8129748	460.6559	993.7013	Endothelia
33520	142	643725	1670	8.219317	6.849316	7.619264	8.037312	8.159995	8.480463	7.373453	7.04834	9.216909	7.826418	8.049979	6.797409	6.979029	7.613449	8.501335	7.200604	7.606712	9.172699	8.963819	8.65789	8.236743	6.976797	7.689727	208	0.6009471	465.5962	1006.534	Endothelia
33520	142	643725	1679	8.484988	6.842638	8.223184	8.143886	8.271056	8.361507	7.364902	7.004863	9.207261	7.615899	8.03086	6.831538	6.943644	7.619339	8.558654	7.169058	7.603786	7.965551	9.814425	9.711574	8.134233	6.028111	7.709647	187	0.6715865	927.2994	1010.781	Endothelia
33520	142	643725	1401	8.358969	6.805541	8.037962	7.95356	8.21053	8.356276	7.362669	7.125857	9.462348	7.685902	8.018136	6.813753	7.040587	7.619041	8.538525	7.238482	7.688659	7.883855	8.488377	8.731346	8.222898	5.904352	7.803316	189	0.8876932	901.1005	888.9418	Endothelia
33520	142	643725	1945	8.159076	6.833639	7.696486	7.991752	8.227937	8.303217	7.267075	7.138636	8.863078	7.642441	7.963586	6.759002	6.97085	7.61402	8.088425	7.109166	7.613819	8.100777	9.873649	8.449852	8.059213	6.135722	7.660658	110	0.5721889	620.7545	1118.318	Endothelia
33520	143	453716	653	8.22347545623779	6.68693828582764	7.85615396499634	8.52866744995117	8.44307041168213	8.54062175750732	7.57251405715942	7.33953189849854	8.9352855682373	7.86868906021118	7.94654035568237	6.70449304580688	7.88669013977051	7.62112379074097	8.34460926055908	7.15404415130615	7.63054847717285	8.3500509262085	7.88306283950806	7.23395204544067	8.06138324737549	6.29457998275757	7.7488579750061	234	0.647773623466492	375.811950683594	539.5	Proliferative_Stroma
33520	143	453716	663	8.48926067352295	6.92081928253174	8.13398742675781	8.40544033050537	8.42456531524658	8.45437717437744	7.48619937896729	7.291344165802	9.0913610458374	7.82527160644531	8.02853393554688	6.80958604812622	7.34282159805298	7.60988092422485	8.57809448242188	7.1614842414856	7.61163425445557	7.98588514328003	9.48920154571533	7.39710903167725	8.08610534667969	5.90897130966187	7.69015789031982	107	0.687949657440186	1104.22424316406	540.775695800781	High-PDL1
33520	143	453716	664	8.42609119415283	6.72639560699463	8.12216758728027	8.49845218658447	8.42850971221924	8.38345718383789	7.42581081390381	7.22782135009766	8.76501274108887	7.82679653167725	7.97938537597656	6.75272035598755	7.52846050262451	7.6007981300354	8.10075569152832	7.07105159759521	7.60451555252075	8.01886177062988	9.2827091217041	7.32788324356079	8.01741027832031	5.83569383621216	7.69628858566284	96	0.676396906375885	1113.97912597656	540.770812988281	Proliferative_Stroma
33520	143	453716	593	8.30732917785645	6.7737398147583	7.88929176330566	8.35491752624512	8.29896354675293	8.4643087387085	7.4838924407959	7.29383373260498	9.29639911651611	7.7995023727417	8.0734691619873	6.86688423156738	7.28457069396973	7.63080406188965	8.2572021484375	7.24564647674561	7.62710905075073	8.26551055908203	8.12124252319336	7.31218433380127	8.14520168304443	6.48031520843506	7.69187164306641	85	0.925144851207733	572.847045898438	516	Low-vimentin
33520	143	453716	908	8.48226261138916	6.95292472839355	7.99756288528442	8.2630558013916	8.22050857543945	8.54171276092529	7.61462783813477	7.17125129699707	9.20291996002197	7.72123861312866	8.17352771759033	6.98296642303467	7.29399728775024	7.65278768539429	7.99368476867676	7.37281656265259	7.63836574554443	8.78541946411133	8.21624374389648	7.3149209022522	8.26144027709961	6.5217456817627	7.7309250831604	161	0.686547100543976	624.161499023438	618.329162597656	Low-vimentin
33520	143	453716	2100	8.11541271209717	6.68286466598511	7.67630958557129	7.93563652038574	8.07088947296143	8.33571434020996	7.35958290100098	7.22299385070801	8.64957714080811	7.67830228805542	7.96767139434814	6.73867321014404	7.25191354751587	7.59749555587769	7.74087429046631	7.17311239242554	7.59401655197144	8.03873729705811	8.27630233764648	7.22182941436768	8.09886837005615	6.33406019210815	7.68156814575195	116	0.82652485370636	810.853454589844	992.887939453125	Low-vimentin
33520	143	453716	2107	8.02941989898682	6.6285228729248	7.55445289611816	7.98823308944702	8.27313995361328	8.32151412963867	7.36962985992432	7.1938681602478	8.6821403503418	7.68753862380981	7.93943881988525	6.72082662582397	6.94679260253906	7.62070798873901	8.21652889251709	7.115553855896	7.64356899261475	7.96740436553955	8.75317096710205	7.23954296112061	8.06956100463867	6.08524942398071	7.74447202682495	173	0.603250741958618	854.578063964844	997.734130859375	Non-proliferative_Stroma
33520	143	453716	2145	8.14214992523193	6.60327625274658	7.86976385116577	8.34695529937744	8.4032735824585	8.28279972076416	7.36824560165405	7.21623277664185	8.67008113861084	7.68291234970093	7.88964080810547	6.67464637756348	6.91650056838989	7.58903741836548	7.66600513458252	7.07227611541748	7.56387090682983	8.01557159423828	9.6352596282959	7.20580673217773	7.99006366729736	5.97479677200317	7.62932300567627	134	0.422315835952759	1018.86566162109	1009.97760009766	High-Vimentin
33520	143	453716	452	8.2407865524292	6.77230262756348	7.66383695602417	8.58163833618164	8.48854923248291	8.44404983520508	7.53032922744751	7.26539707183838	9.06125354766846	7.69934701919556	8.03146648406982	6.82879638671875	7.66948795318604	7.62064743041992	8.02525806427002	7.18179416656494	7.59753751754761	8.39379405975342	9.14091873168945	7.22787809371948	8.10714340209961	6.60186672210693	7.65626335144043	128	0.918871223926544	970.0078125	470.5078125	Proliferative_Stroma
33520	143	453716	461	8.33584880828857	6.82918453216553	7.7381420135498	8.49051856994629	8.38356018066406	8.73517036437988	7.80865859985352	7.26995944976807	9.32650184631348	7.9156379699707	8.07959079742432	6.85716342926025	7.24611902236938	7.63713121414185	8.76298713684082	7.25987529754639	7.65422105789185	8.20156478881836	9.7409200668335	7.29679536819458	8.15178680419922	6.06961917877197	7.97139549255371	126	0.705287039279938	765.507934570313	475.484130859375	High-PDL1
33520	143	453716	2207	8.19340324401855	6.53241395950317	8.11419296264648	8.37569522857666	8.38899707794189	8.20589828491211	7.27401876449585	7.19115400314331	8.66257858276367	7.68432664871216	7.81257581710815	6.60862588882446	6.83022880554199	7.58157682418823	7.6007833480835	6.9492073059082	7.55932760238647	7.95245838165283	10.2267370223999	7.19666814804077	7.89694976806641	5.93745565414429	7.63214111328125	164	0.796610355377197	1035.26220703125	1035.43896484375	High-Vimentin
33520	143	453716	2211	8.16957378387451	6.69254159927368	7.75924348831177	8.53013229370117	8.33005714416504	8.41203308105469	7.49064111709595	7.25066804885864	8.83761215209961	7.74369668960571	7.97916746139526	6.73461008071899	6.98222017288208	7.61582517623901	8.41820907592773	7.13065242767334	7.61271333694458	7.99638986587524	8.87019634246826	7.35038757324219	8.09890270233154	6.03744840621948	7.71740627288818	130	0.622679889202118	841.815368652344	1037.6845703125	Non-proliferative_Stroma
33520	143	453716	2267	8.03387069702148	6.62338542938232	7.51891088485718	8.17037773132324	8.32771301269531	8.32611656188965	7.37048864364624	7.16203117370605	8.60317134857178	7.66352605819702	7.9038405418396	6.64361524581909	6.91478538513184	7.60440397262573	7.67974615097046	7.06042242050171	7.59698915481567	8.3412036895752	8.60355854034424	7.20835542678833	8.03092956542969	6.05419921875	7.68986845016479	127	0.493088722229004	910.590576171875	1060.47241210938	Low-vimentin
33520	143	453716	2286	8.08600330352783	6.61207008361816	7.75480318069458	8.29717826843262	8.32077503204346	8.283203125	7.36541080474854	7.13966608047485	8.58538722991943	7.66241073608398	7.88437223434448	6.6215672492981	7.07533168792725	7.59633827209473	7.64257907867432	7.0298023223877	7.58453369140625	7.94970655441284	9.16058540344238	7.20948791503906	8.00609588623047	5.9222674369812	7.63984155654907	140	0.632936298847198	918.064270019531	1073.26428222656	Non-proliferative_Stroma
33520	143	453716	2290	8.02457809448242	6.58446884155273	7.65019130706787	7.99268388748169	8.32717323303223	8.27408123016357	7.3320484161377	7.16193580627441	8.51985168457031	7.69532489776611	7.87793159484863	6.62208366394043	6.90802192687988	7.58682060241699	7.68244504928589	7.03837823867798	7.58120965957642	7.92643070220947	8.14300537109375	7.19279098510742	8.02125930786133	5.95801877975464	7.67036390304565	210	0.836464881896973	859.3857421875	1072.98571777344	Low-vimentin
33520	143	453716	2294	8.05141353607178	6.63421630859375	7.57087707519531	8.33613777160645	8.37996482849121	8.34195137023926	7.40016555786133	7.19735813140869	8.61739635467529	7.7438588142395	7.917151927948	6.66358184814453	6.92360830307007	7.61066484451294	7.69322395324707	7.09347343444824	7.60971879959106	8.0231409072876	9.39056205749512	7.2427978515625	8.03742504119873	5.94426441192627	7.69915199279785	145	0.746822595596313	898.551696777344	1075.40002441406	Non-proliferative_Stroma
33520	143	453716	2319	8.15730094909668	6.64712572097778	7.8704833984375	8.2598237991333	8.17613887786865	8.45532417297363	7.52987623214722	7.14488315582275	8.9773473739624	7.80146646499634	7.93302154541016	6.678795337677	7.4586353302002	7.61469650268555	8.2229642868042	7.19223737716675	7.59184694290161	7.94827079772949	9.06758785247803	7.25231456756592	8.07577896118164	5.99118900299072	7.73746252059937	136	0.445893943309784	837.529418945313	1083.14709472656	Low-vimentin
33520	143	453716	2321	8.15587902069092	6.70562410354614	7.6690936088562	8.3099422454834	8.37844276428223	8.41320133209229	7.48774719238281	7.1397762298584	8.9930534362793	7.70667028427124	7.95418405532837	6.71601867675781	6.9671049118042	7.61681795120239	8.29756927490234	7.12102079391479	7.60394334793091	8.01889419555664	9.15789794921875	7.23135757446289	8.06899070739746	5.981614112854	7.69474267959595	164	0.525495171546936	860.079284667969	1087.33532714844	Non-proliferative_Stroma
33520	143	453716	2329	8.20912647247314	6.70398044586182	7.83093690872192	8.12526512145996	8.37717628479004	8.44136238098145	7.51001214981079	7.28679180145264	8.66064548492432	7.69863557815552	7.95703983306885	6.74268865585327	6.93183946609497	7.58978176116943	7.65610599517822	7.13728713989258	7.61576890945435	7.98284578323364	9.44481563568115	7.20860862731934	8.07185363769531	5.98349761962891	7.69530296325684	178	0.639452338218689	879.421325683594	1092.06176757813	Non-proliferative_Stroma
33520	143	453716	346	8.29966831207275	6.82615423202515	7.7708592414856	8.15847015380859	8.43657112121582	8.69919490814209	7.83712196350098	7.30150508880615	9.25336933135986	8.91738891601563	8.06727123260498	6.85848760604858	7.13467979431152	7.61137342453003	8.29236030578613	7.23793125152588	7.69707775115967	8.48871231079102	8.33259677886963	7.25172567367554	8.14791202545166	6.48485946655273	7.89831018447876	136	0.701362252235413	739.88232421875	435.132354736328	Low-vimentin
33520	143	453716	691	8.31347465515137	6.79601669311523	7.81681394577026	8.73672103881836	8.4596996307373	8.51678371429443	7.61572456359863	7.53450965881348	9.24514770507813	7.99633741378784	8.04198837280273	6.82066440582275	8.46717166900635	7.62939834594727	8.10539627075195	7.16936731338501	7.63508224487305	8.59538459777832	8.23479843139648	7.207932472229	8.1024227142334	6.34481811523438	7.67748737335205	133	0.524649798870087	1079.26318359375	551.045104980469	Proliferative_Stroma
33520	143	453716	696	8.23265647888184	6.74794149398804	7.79982471466064	7.83517217636108	8.23143005371094	8.36659908294678	7.35410213470459	7.04917430877686	8.53101253509521	7.70851755142212	7.95578193664551	6.70607328414917	6.96158790588379	7.59017944335938	7.70015287399292	7.1781063079834	7.60374450683594	7.97526884078979	8.24629211425781	7.42552757263184	8.08696269989014	5.9300684928894	7.66297054290771	172	0.674581289291382	308.883728027344	554.767456054688	Low-vimentin
33520	143	453716	741	8.31548595428467	6.84977006912231	7.6626148223877	8.60535335540771	8.35936164855957	8.58919715881348	7.61510276794434	7.33015489578247	9.49769496917725	7.99543762207031	8.1270751953125	6.89967679977417	7.96153545379639	7.6482629776001	8.46977138519287	7.29147434234619	7.65589284896851	9.06862163543701	7.98365354537964	7.235267162323	8.18656253814697	6.44433736801147	7.68572425842285	131	0.679006993770599	818.007629394531	569.938903808594	Proliferative_Stroma
33520	143	453716	743	8.2866735458374	6.71922063827515	8.00741100311279	8.00621223449707	8.36680221557617	8.38127422332764	7.32447671890259	7.16334438323975	8.89898681640625	7.87988758087158	7.92739343643188	6.66357135772705	9.28756046295166	7.59746217727661	8.17050266265869	7.13601684570313	7.58900880813599	7.89474725723267	9.9249792098999	7.22871828079224	8.35757637023926	5.89089059829712	7.71934986114502	99	0.668551623821259	348.131317138672	569.101013183594	High-proliferative_Stroma
33520	143	453716	917	8.07168292999268	6.66463899612427	7.56530046463013	8.16540813446045	8.22919654846191	8.36563110351563	7.4022045135498	7.2194561958313	8.78213691711426	7.74267292022705	7.97597885131836	6.77797985076904	7.04982233047485	7.60885381698608	8.06738758087158	7.17386484146118	7.60593605041504	8.09972190856934	7.68198537826538	7.23786592483521	8.09141731262207	6.52556610107422	7.68436908721924	205	0.905529320240021	545.01953125	619.9755859375	Low-vimentin
33520	143	453716	975	7.99865436553955	6.58781957626343	7.58667850494385	7.60892820358276	8.02746963500977	8.20900630950928	7.21720933914185	7.04434251785278	8.47110843658447	7.59972429275513	7.87494277954102	6.6373815536499	6.87939310073853	7.56556797027588	7.42592763900757	7.07763242721558	7.60038042068481	7.76172971725464	7.85894584655762	7.21987533569336	7.99656867980957	5.90808296203613	7.68676090240479	138	0.813042819499969	460.884063720703	636.884033203125	Low-vimentin
33520	143	453716	983	8.3467264175415	6.84408903121948	7.88702058792114	8.02899265289307	8.25821495056152	8.44574642181396	7.53190898895264	7.12984371185303	9.31770324707031	8.06605529785156	8.09296703338623	6.88768768310547	7.16511678695679	7.62511110305786	8.16508293151855	7.29561185836792	7.61710929870605	8.26447868347168	8.8911657333374	7.86632776260376	8.19294929504395	6.77804183959961	7.70860528945923	242	0.911000430583954	653.578491210938	641.822326660156	Non-proliferative_Stroma
33520	143	453716	986	8.17086029052734	6.74027109146118	7.63811445236206	8.69433116912842	8.29913425445557	8.52982902526855	7.58711957931519	7.73566770553589	8.92922878265381	8.35057926177979	8.00711822509766	6.84265232086182	9.06452369689941	7.64281272888184	8.38417816162109	7.16169500350952	7.66394853591919	8.92464542388916	7.99000263214111	7.26785898208618	8.08978462219238	6.79096078872681	7.79746103286743	138	0.493076652288437	251.413040161133	640.326110839844	High-proliferative_Stroma
33520	143	453716	993	8.08883953094482	6.68189382553101	7.56387805938721	8.06513977050781	8.1646785736084	8.35622787475586	7.37516021728516	7.28464460372925	8.8482084274292	7.73336219787598	7.98541307449341	6.76757335662842	7.035813331604	7.59729099273682	7.93504524230957	7.16357803344727	7.60065937042236	8.08378410339355	8.17833137512207	7.47163391113281	8.08957576751709	6.14078712463379	7.70539093017578	105	0.544743895530701	823.257141113281	643.342834472656	Low-vimentin
33520	143	453716	1005	8.08185195922852	6.68172836303711	7.58807229995728	8.01234722137451	8.237548828125	8.3419246673584	7.36022663116455	7.31831550598145	8.88283729553223	7.7490758895874	7.95982980728149	6.74287271499634	7.02736949920654	7.59933233261108	7.95224857330322	7.14284372329712	7.60542678833008	8.09803867340088	8.09159755706787	7.26152038574219	8.07107448577881	6.83817577362061	7.68753242492676	145	0.816658496856689	837.72412109375	644.641357421875	Low-vimentin
33520	143	453716	1040	8.37730312347412	6.86005163192749	7.93364524841309	8.2343635559082	8.199387550354	8.52258014678955	7.51125335693359	7.09631633758545	9.30443859100342	7.68838500976563	8.12257099151611	6.91860866546631	7.1081485748291	7.64664316177368	8.55355453491211	7.31946849822998	7.62192440032959	8.21127891540527	8.00737476348877	7.49507141113281	8.19025897979736	6.21590662002563	7.82530641555786	137	0.900541424751282	684.605834960938	654.408752441406	Low-vimentin
33520	143	453716	1042	8.20920848846436	6.76452875137329	7.6425142288208	8.85831356048584	8.35649585723877	8.52457046508789	7.6271858215332	7.66356086730957	8.94547653198242	8.45462512969971	8.02642154693604	6.88422822952271	9.40692615509033	7.6719446182251	8.51803684234619	7.17849731445313	7.64216041564941	8.63608360290527	8.37459087371826	7.29372644424438	8.09884738922119	7.07176113128662	7.77973127365112	95	0.631487309932709	252.294738769531	656.799987792969	High-proliferative_Stroma
33520	143	453716	1052	7.99678707122803	6.57878828048706	7.55374002456665	7.93263149261475	8.32304286956787	8.27290058135986	7.36114692687988	7.19605445861816	8.61999988555908	7.66801595687866	7.88650035858154	6.65980815887451	6.90476655960083	7.57558441162109	7.71734428405762	7.0957465171814	7.59888982772827	7.8889536857605	8.1861629486084	7.21751594543457	8.00459384918213	5.94382429122925	7.71755504608154	192	0.794043302536011	482.234375	661.447937011719	Low-vimentin
33520	143	453716	1907	8.27578163146973	6.76843452453613	7.74598455429077	8.14155578613281	8.3001880645752	8.45716857910156	7.42569780349731	7.23857498168945	8.85079383850098	7.76182413101196	8.02302742004395	6.80560207366943	7.0421347618103	7.62340068817139	8.08049297332764	7.20987606048584	7.68391132354736	8.19185924530029	8.47669982910156	7.48546266555786	8.13034820556641	6.55581283569336	7.85592222213745	156	0.853937566280365	834.987182617188	934.871765136719	Non-proliferative_Stroma
33520	143	453716	2058	8.00849056243896	6.62237358093262	7.53854703903198	8.19491958618164	8.23507976531982	8.29463195800781	7.39706420898438	7.18161678314209	8.65221309661865	7.68916606903076	7.92520427703857	6.7117166519165	6.98880863189697	7.6208291053772	7.77669858932495	7.10240840911865	7.65438461303711	7.93449258804321	8.29389667510986	7.23516082763672	8.03229427337646	6.05046844482422	7.79695224761963	154	0.706428527832031	840.428588867188	980.363647460938	Low-vimentin
33520	143	453716	1	8.60363006591797	6.95000743865967	8.1214771270752	8.96954345703125	8.51300811767578	8.68321228027344	7.75597429275513	7.79869270324707	9.33695697784424	8.0869836807251	8.13651657104492	6.9424877166748	9.35572624206543	7.67874145507813	8.31365013122559	7.26910591125488	7.66161680221558	9.69380378723145	8.27401638031006	7.31451654434204	8.1851863861084	6.83452987670898	7.68610239028931	184	0.606362700462341	708.842407226563	248.961959838867	High-proliferative_Stroma
33520	143	453716	5	8.35190582275391	6.66237497329712	8.1347827911377	8.49301147460938	8.40236473083496	8.26303386688232	7.3877124786377	7.15679359436035	8.77988052368164	8.46633720397949	7.87564086914063	6.66207122802734	7.08211183547974	7.61852025985718	7.62169313430786	7.03776693344116	7.58002805709839	8.16026782989502	9.55373573303223	7.23541164398193	8.00496768951416	5.81638765335083	7.6667537689209	177	0.580912470817566	615.480224609375	260.745758056641	High-Vimentin
33520	143	453716	100	8.13557910919189	6.69867897033691	7.5420446395874	8.33327198028564	8.26797962188721	8.37407875061035	7.39482975006104	7.36845636367798	9.0205078125	7.71240425109863	7.98626565933228	6.7716383934021	7.23389387130737	7.62111902236938	8.19554424285889	7.13579940795898	7.60483551025391	8.27833461761475	8.87910842895508	7.20491981506348	8.0583667755127	5.98281621932983	7.69624948501587	135	0.55942964553833	689.207397460938	328.525939941406	Non-proliferative_Stroma
33520	143	453716	214	8.36020374298096	6.8619647026062	7.94036531448364	8.45007610321045	8.39749240875244	8.44911479949951	7.51850748062134	7.21010971069336	9.06785106658936	7.92768812179565	8.02266311645508	6.82371044158936	7.07269954681396	7.6272497177124	8.50886535644531	7.18717908859253	7.61636066436768	8.17764568328857	9.38817596435547	7.24030876159668	8.10501194000244	6.4069242477417	7.68783664703369	223	0.86627197265625	826.73095703125	381.726470947266	Non-proliferative_Stroma
33520	143	453716	1666	8.18203163146973	6.62081050872803	7.98534679412842	8.28866386413574	8.49611377716064	8.34843158721924	7.38743591308594	7.45402717590332	9.10527801513672	7.76025390625	7.89751386642456	6.6976842880249	6.92232418060303	7.5959620475769	8.07912063598633	7.06611728668213	7.59520530700684	7.97794055938721	9.06258583068848	7.27884531021118	8.00112152099609	6.05198907852173	7.67563486099243	188	0.803958773612976	1024.2021484375	842.579772949219	Non-proliferative_Stroma
33520	143	453716	1669	8.07839488983154	6.66669940948486	7.59433174133301	8.68354415893555	8.23925685882568	8.57528781890869	7.53272294998169	7.24252414703369	8.98245048522949	8.1468563079834	7.93751335144043	6.6738920211792	7.92877197265625	7.65685415267944	8.95976257324219	7.09766626358032	7.61965703964233	9.30039024353027	9.1059513092041	7.69847059249878	8.05364227294922	6.84290504455566	7.82311677932739	183	0.891793191432953	260.087432861328	848.863403320313	Proliferative_Stroma
33520	143	453716	1675	8.30613136291504	6.66600656509399	8.07597637176514	8.40320110321045	8.44204139709473	8.30320835113525	7.40132999420166	7.18921566009521	8.90658473968506	7.74013471603394	7.90831470489502	6.68309640884399	6.81929349899292	7.61343622207642	7.91573619842529	7.05325698852539	7.58755302429199	7.84414386749268	9.16352558135986	7.31212568283081	8.00796508789063	5.82350397109985	7.63812017440796	142	0.699704468250275	1123.33801269531	843.485900878906	Non-proliferative_Stroma
33520	143	453716	1692	8.28757572174072	6.76278114318848	7.92158126831055	8.05361080169678	8.28254222869873	8.4538459777832	7.4148120880127	7.26134157180786	9.02006816864014	7.74691677093506	8.03650951385498	6.8218092918396	7.10998201370239	7.6172080039978	8.65476512908936	7.24718999862671	7.63872051239014	8.11649131774902	8.35108947753906	7.81639575958252	8.15299510955811	6.3011646270752	7.82891178131104	247	0.487911492586136	644.433227539063	853.461547851563	Low-vimentin
33520	143	453716	1701	8.23105621337891	6.7195029258728	7.88319826126099	8.04514217376709	8.27494525909424	8.36377906799316	7.38858985900879	7.16618061065674	8.82140922546387	7.72226476669312	7.98892831802368	6.77533340454102	7.01170825958252	7.6068172454834	7.960533618927	7.19651317596436	7.63260793685913	7.94104719161987	8.51948833465576	7.56314897537231	8.11198997497559	6.00585317611694	7.71767282485962	281	0.898906052112579	779.0498046875	856.515991210938	Non-proliferative_Stroma
33520	143	453716	1708	8.31554412841797	6.72344446182251	7.97619867324829	8.25753307342529	8.36863803863525	8.36314487457275	7.375648021698	7.11317873001099	8.85433292388916	7.71923303604126	7.9613094329834	6.73304080963135	6.89362382888794	7.60609865188599	7.73720264434814	7.10044240951538	7.58440256118774	7.85838890075684	9.12702465057373	7.50801563262939	8.04591464996338	5.92211437225342	7.62711381912231	155	0.735718429088593	1093.8515625	856.832275390625	Non-proliferative_Stroma
33520	143	453716	1717	8.37945652008057	6.62424325942993	8.35253143310547	8.09851837158203	8.43095397949219	8.24376010894775	7.27749633789063	7.18764352798462	8.88691902160645	7.69982290267944	7.91871500015259	6.61510944366455	6.81425523757935	7.58486604690552	7.61253595352173	6.9841513633728	7.57200717926025	7.91616725921631	9.61871910095215	7.2502589225769	7.94636726379395	5.91253042221069	7.62366580963135	164	0.817868232727051	1156.64636230469	861.554870605469	High-Vimentin
33520	143	453716	1720	8.66238594055176	6.89041376113892	8.35069751739502	8.31639766693115	8.4035530090332	8.52482891082764	7.47996854782104	7.24946451187134	8.90240478515625	7.92738628387451	8.08247566223145	6.8697509765625	7.00147485733032	7.64145660400391	7.96602392196655	7.16894197463989	7.61074447631836	7.96027755737305	8.18449878692627	8.00764083862305	8.06771373748779	5.89275932312012	7.66487169265747	151	0.785861730575562	1127.84765625	862.059631347656	Low-vimentin
33520	143	453716	1769	8.22385692596436	6.80068874359131	7.58729076385498	8.28316307067871	8.17319965362549	8.64584064483643	7.67892980575562	7.25034332275391	9.32847023010254	8.29703807830811	8.07840251922607	6.83764839172363	7.33834314346313	7.65821361541748	9.2101469039917	7.2844443321228	7.64774417877197	8.56296157836914	8.4225025177002	8.20880126953125	8.21917819976807	6.44321918487549	7.8835072517395	204	0.475706219673157	452.357849121094	884.098022460938	Low-vimentin
33520	143	453716	1777	8.12046051025391	6.62109041213989	7.77486324310303	7.993821144104	8.2393684387207	8.28010845184326	7.31190395355225	7.24573659896851	8.79672336578369	7.68701171875	7.9094443321228	6.68484210968018	6.9494104385376	7.58870983123779	7.71180820465088	7.0621542930603	7.58342170715332	7.88217926025391	8.00932502746582	7.22029685974121	8.01963901519775	6.07979249954224	7.69250154495239	114	0.871911644935608	896.210510253906	883.26318359375	Low-vimentin
33520	143	453716	1781	8.22853946685791	6.643470287323	7.85522794723511	8.28201961517334	8.33992290496826	8.35481929779053	7.37197971343994	7.23979711532593	9.0494384765625	7.70120573043823	7.94454336166382	6.71715021133423	6.94629240036011	7.61062240600586	8.08730220794678	7.09931087493896	7.59724807739258	8.10885810852051	9.37448787689209	7.22661590576172	8.04908561706543	6.20841264724731	7.67997789382935	159	0.841451048851013	865.616333007813	885.773559570313	High-Vimentin
33520	143	453716	1802	8.14949226379395	6.6615743637085	7.7862811088562	7.86081457138062	8.01687335968018	8.35493946075439	7.41784381866455	7.13305377960205	9.00735473632813	7.95131635665894	7.94906663894653	6.75278282165527	7.00951385498047	7.60488176345825	8.26152610778809	7.17504024505615	7.70937490463257	7.90035676956177	8.25649547576904	7.27302551269531	8.08280467987061	6.11606311798096	7.84564352035522	155	0.625420808792114	743.69677734375	895.690307617188	Low-vimentin
33520	143	453716	1811	8.01763343811035	6.63321399688721	7.44398784637451	8.90542125701904	8.2703742980957	8.50575160980225	7.55499076843262	7.42350339889526	8.9058723449707	8.41872024536133	7.92390203475952	6.67591667175293	9.74902820587158	7.67552995681763	8.61387062072754	7.09562253952026	7.62482929229736	9.05492687225342	8.53059005737305	7.28067350387573	8.08537197113037	6.62177467346191	7.73508071899414	202	0.76103937625885	278.955444335938	898.514831542969	High-proliferative_Stroma
33520	143	453716	1228	8.05635166168213	6.69641208648682	7.49525737762451	8.01485157012939	8.19125843048096	8.3870325088501	7.39865589141846	7.14080858230591	8.89549255371094	7.76816368103027	7.98624515533447	6.73142194747925	7.19425964355469	7.60503959655762	8.1991024017334	7.19553565979004	7.60423564910889	8.18082809448242	8.36709117889404	7.2386155128479	8.11724472045898	6.66916847229004	7.69620895385742	127	0.805163025856018	460.574798583984	710.968505859375	Low-vimentin
33520	143	453716	17	8.54727554321289	6.9380989074707	8.21783542633057	8.47979927062988	8.44032955169678	8.40518093109131	7.46909809112549	7.17672634124756	8.83912181854248	7.71531915664673	8.06431579589844	6.86585235595703	7.1515097618103	7.6278600692749	7.88516187667847	7.18108940124512	7.60645818710327	8.31219100952148	9.8085765838623	7.22385358810425	8.09084701538086	6.67068815231323	7.66884660720825	162	0.885967314243317	847.401245117188	275.166656494141	High-Vimentin
33520	143	453716	22	8.22290420532227	6.7321720123291	7.71479511260986	8.36832523345947	8.33023166656494	8.35197448730469	7.45786380767822	7.09485054016113	8.90343189239502	7.6831636428833	7.97088718414307	6.74213218688965	7.03607749938965	7.61677074432373	7.90980911254883	7.10657548904419	7.59444618225098	8.45176696777344	8.55765056610107	7.20454072952271	8.03199005126953	5.96439456939697	7.64194631576538	186	0.722148656845093	639.758056640625	276.155914306641	Low-vimentin
33520	143	453716	34	8.47840404510498	6.65845727920532	8.38357067108154	8.43947601318359	8.55322742462158	8.31692695617676	7.41389608383179	7.12032699584961	8.82353496551514	7.7274489402771	7.89805030822754	6.68099117279053	6.84643459320068	7.60295820236206	7.6272406578064	7.06102991104126	7.59499025344849	8.14592170715332	10.2396011352539	7.60240840911865	7.96004295349121	5.80397748947144	7.63361883163452	138	0.689125955104828	515.746398925781	281.507232666016	High-Vimentin
33520	143	453716	36	8.25852203369141	6.65652370452881	8.01274108886719	8.5169506072998	8.4601583480835	8.29718685150146	7.36787843704224	7.14799642562866	8.81431198120117	7.78985166549683	7.90901470184326	6.67568302154541	6.85728025436401	7.60583162307739	7.68030548095703	7.07004308700562	7.58445501327515	8.02804470062256	9.9193058013916	7.9887375831604	7.99123811721802	5.78682565689087	7.65625429153442	171	0.768025398254395	527.807006835938	287.070190429688	Endothelia
33520	143	453716	37	8.64248085021973	6.7979736328125	8.52169609069824	8.36924171447754	8.46697902679443	8.36489009857178	7.46218919754028	7.01481437683105	8.86551094055176	7.64325046539307	7.9836540222168	6.78245449066162	6.94306468963623	7.62068700790405	7.60052919387817	7.15579795837402	7.60429239273071	8.16360282897949	9.88078117370605	7.23098468780518	8.05341720581055	5.87467908859253	7.70037984848022	134	0.841917634010315	557.141784667969	286.223876953125	High-Vimentin
33520	143	453716	40	8.2180233001709	6.68259620666504	7.77950859069824	8.40600204467773	8.3634786605835	8.30732440948486	7.39188957214355	7.12479162216187	8.97861003875732	7.69206571578979	7.94658851623535	6.72567987442017	6.89157056808472	7.61774826049805	7.84214544296265	7.11291360855103	7.67002105712891	7.86933422088623	8.97955322265625	7.19076490402222	8.02274227142334	5.8325457572937	7.79341125488281	221	0.766739428043365	636.126708984375	292.20361328125	Non-proliferative_Stroma
33520	143	453716	1089	8.22046184539795	6.57617521286011	7.95735216140747	8.7858304977417	8.54534435272217	8.40451049804688	7.48228931427002	7.3593692779541	9.24056625366211	8.18415260314941	7.85796308517456	6.61026954650879	7.41628980636597	7.61839628219604	8.28981494903564	6.96186971664429	7.56162357330322	8.34359359741211	9.59170722961426	7.24229431152344	9.27945899963379	6.40640354156494	7.64337158203125	142	0.728635549545288	1187.75354003906	671.126770019531	High-P21
33520	143	453716	1119	8.26154041290283	6.71483278274536	7.89903974533081	8.27122211456299	8.30028057098389	8.40694808959961	7.44368505477905	7.21566820144653	8.98814868927002	7.70045614242554	7.97961616516113	6.75810146331787	7.00437545776367	7.61276435852051	8.28420829772949	7.21475267410278	7.71971035003662	7.93868637084961	8.63053607940674	7.29275894165039	8.09758472442627	6.05379104614258	7.86923503875732	163	0.886935174465179	520.245422363281	684.306762695313	Non-proliferative_Stroma
33520	143	453716	1135	8.26976776123047	6.90038585662842	7.55280685424805	8.17619323730469	8.30002021789551	8.50171661376953	7.56856155395508	7.14275979995728	9.22867488861084	7.72727346420288	8.14201068878174	6.96618556976318	7.153733253479	7.61924648284912	8.41189765930176	7.33632040023804	7.61649179458618	8.11364936828613	9.07561779022217	7.95997428894043	8.22478675842285	6.30326509475708	7.67508411407471	187	0.821479856967926	904.823547363281	687.1123046875	Non-proliferative_Stroma
33520	143	453716	1149	8.1038064956665	6.67143440246582	7.75429534912109	7.94945240020752	8.3830099105835	8.35379886627197	7.37181091308594	7.23025989532471	8.88437461853027	7.77935361862183	7.94103336334229	6.75693225860596	7.01189851760864	7.59578466415405	7.8661961555481	7.15820026397705	7.59895467758179	7.91899824142456	9.1964635848999	7.27970361709595	8.06902885437012	5.99737739562988	7.68926095962524	129	0.744312703609467	483.953491210938	690.899230957031	Non-proliferative_Stroma
33520	143	453716	1203	8.31059646606445	6.86715269088745	7.76670694351196	8.1936616897583	8.11980152130127	8.49357414245605	7.51269674301147	7.19817352294922	9.27080535888672	7.89260959625244	8.11820697784424	6.89028787612915	7.74299001693726	7.63134860992432	8.24184894561768	7.2809419631958	7.62906789779663	8.40284824371338	8.54703330993652	7.80442333221436	8.21401309967041	6.75777339935303	7.66742897033691	76	0.942225575447083	803.184204101563	705.052612304688	Proliferative_Stroma
33520	143	453716	1606	8.10551166534424	6.77971315383911	7.57675838470459	7.82503700256348	8.09333229064941	8.37321376800537	7.44048118591309	7.14234638214111	8.52267646789551	7.66931486129761	8.03769493103027	6.85575485229492	7.14535236358643	7.65730571746826	7.81047201156616	7.29646873474121	7.69982051849365	7.99211502075195	8.17811584472656	7.43905115127563	8.18230438232422	6.13003921508789	7.82121706008911	207	0.701394021511078	618.405822753906	819.115966796875	Low-vimentin
33520	143	453716	47	8.51304340362549	6.74916744232178	8.37675285339355	8.534104347229	8.78443050384521	8.45045185089111	7.48791122436523	7.3838005065918	8.96996593475342	7.92755079269409	7.92170000076294	6.7273645401001	6.95903873443604	7.62019968032837	7.82327318191528	7.12965106964111	7.61103105545044	8.63495349884033	10.5187978744507	8.29723072052002	8.03363418579102	6.8195686340332	7.65352439880371	161	0.682595372200012	504.757751464844	294.360260009766	Endothelia
33520	143	453716	49	8.15638065338135	6.61301231384277	7.90972757339478	8.11275672912598	8.11217308044434	8.55790042877197	7.4689564704895	7.15656137466431	8.83523464202881	7.76722383499146	7.91526699066162	6.72384071350098	6.88568925857544	7.60156440734863	7.81719541549683	7.09403848648071	7.60384082794189	7.82422971725464	9.17871189117432	7.28355026245117	8.01520919799805	5.81811618804932	7.94667482376099	148	0.524887204170227	573.182434082031	293.689178466797	Non-proliferative_Stroma
33520	143	453716	54	8.25387859344482	6.79997062683105	7.73753023147583	8.42045211791992	8.15982532501221	8.40353202819824	7.47777509689331	7.11020231246948	9.16622161865234	7.67805194854736	8.05751800537109	6.81303739547729	6.93084478378296	7.61129903793335	8.35804653167725	7.15597438812256	7.61651468276978	8.40489768981934	9.57591533660889	8.08605098724365	8.08469390869141	6.41740798950195	7.67138385772705	162	0.790804803371429	878.648132324219	303.339508056641	Endothelia
33520	143	453716	1331	8.03718376159668	6.66299867630005	7.46398448944092	8.00934219360352	8.2302303314209	8.32905864715576	7.3363676071167	7.2564549446106	8.72272109985352	7.70132970809937	7.95377063751221	6.73690891265869	7.03433847427368	7.60359811782837	7.93900680541992	7.16005277633667	7.62829303741455	7.9214973449707	8.86299991607666	7.2913703918457	8.07290172576904	6.10879707336426	7.8493185043335	143	0.513676822185516	550.37060546875	737.992980957031	Low-vimentin
33520	143	453716	1333	8.38560104370117	6.83530521392822	8.00368213653564	8.22774505615234	8.33462238311768	8.44280910491943	7.46249866485596	7.12408924102783	9.06439876556396	7.73717021942139	8.06748390197754	6.83432626724243	7.17668390274048	7.61848306655884	8.16832733154297	7.251305103302	7.60426187515259	8.28781700134277	7.8968243598938	7.38005971908569	8.15117740631104	6.26807451248169	7.64978885650635	89	0.593437492847443	666.494384765625	736.483154296875	Low-vimentin
33520	143	453716	1526	8.44456386566162	6.78898286819458	7.96097612380981	8.25020694732666	8.33808326721191	8.48162651062012	7.46473789215088	7.18181896209717	9.01953125	7.84474945068359	8.02160263061523	6.82528734207153	7.01907873153687	7.62442684173584	8.10332584381104	7.17761135101318	7.59317111968994	8.02986526489258	9.16081428527832	7.63950347900391	8.10195922851563	5.94579839706421	7.67745590209961	201	0.50066477060318	1075.48254394531	797.577087402344	Low-vimentin
33520	143	453716	1534	8.26820373535156	6.76598167419434	7.72198247909546	8.23084354400635	8.22664546966553	8.49661922454834	7.50786209106445	7.32881116867065	9.3497953414917	7.86745500564575	8.05996799468994	6.83975791931152	8.1456127166748	7.62053346633911	8.2592716217041	7.24142360687256	7.62855672836304	8.42887878417969	8.80454349517822	7.40176582336426	8.16930961608887	6.85310649871826	7.67126560211182	137	0.68344259262085	867.532836914063	796.642333984375	Proliferative_Stroma
33520	143	453716	1169	8.11439418792725	6.70937490463257	7.45554685592651	8.20613956451416	8.24742126464844	8.39992141723633	7.40633916854858	7.17548990249634	9.21221351623535	7.70707035064697	8.02030277252197	6.79253911972046	8.14997863769531	7.62755250930786	8.3323221206665	7.21970844268799	7.61842155456543	8.33621597290039	7.85471487045288	7.97735595703125	8.15266895294189	6.97285413742065	7.66411399841309	121	0.908422470092773	567.173583984375	692.190063476563	Proliferative_Stroma
33520	143	453716	1174	8.15990543365479	6.64741516113281	7.82287836074829	8.33929920196533	8.3760814666748	8.35733699798584	7.4139838218689	7.25363540649414	8.87935829162598	7.74877119064331	7.92615461349487	6.69689512252808	6.9810266494751	7.60712003707886	8.39959621429443	7.07938718795776	7.56248569488525	8.11058521270752	9.16007423400879	7.22587537765503	8.02018642425537	6.35502338409424	7.63841533660889	133	0.677632629871368	1132.30822753906	696.165405273438	Non-proliferative_Stroma
33520	143	453716	1437	8.05404281616211	6.6284122467041	7.62124824523926	7.98600578308105	8.41520023345947	8.29991340637207	7.41585063934326	7.14009952545166	8.72011661529541	7.6861424446106	7.92186975479126	6.70830345153809	7.03569936752319	7.64469909667969	8.27718353271484	7.15646266937256	7.72439241409302	7.86060428619385	8.70075416564941	7.28963994979858	8.0491418838501	6.01896095275879	7.92658424377441	139	0.77678519487381	572.395690917969	766.604309082031	Non-proliferative_Stroma
33520	143	453716	1474	8.08475780487061	6.70316028594971	7.62382459640503	7.93315410614014	8.20375442504883	8.35525417327881	7.43270492553711	7.07366275787354	8.52156257629395	7.64578533172607	7.95715188980103	6.73143720626831	7.02962589263916	7.64326047897339	7.63600873947144	7.18876647949219	7.69057846069336	7.98798036575317	8.16807651519775	7.24280118942261	8.0776834487915	6.0280179977417	7.81281185150146	222	0.772234261035919	593.162170410156	778.747741699219	Low-vimentin
33520	143	453716	1603	8.57737350463867	6.80691814422607	8.44320964813232	7.93328905105591	8.37064647674561	8.50034999847412	7.37619686126709	7.14300203323364	9.04231739044189	7.84872961044312	8.01218318939209	6.79945373535156	6.97355699539185	7.60374784469604	7.96091651916504	7.160080909729	7.59399175643921	7.92027854919434	9.42372512817383	7.69657564163208	8.11847019195557	5.92075634002686	7.65582132339478	199	0.611169099807739	1137.80908203125	818.7236328125	High-PDL1
33520	143	453716	1641	8.24412727355957	6.65825700759888	7.99548768997192	8.21226406097412	8.61451625823975	8.34170722961426	7.37611532211304	7.32781887054443	8.95203304290771	7.74529266357422	7.93052196502686	6.70316219329834	6.98817777633667	7.60331439971924	7.9962329864502	7.09555387496948	7.60030937194824	7.97774744033813	8.52841567993164	7.21360778808594	8.03953266143799	6.05678415298462	7.66167211532593	188	0.808587193489075	797.654235839844	829.414916992188	Low-vimentin
33520	143	453716	84	8.66030883789063	6.86562156677246	8.47539901733398	8.42966938018799	8.52907657623291	8.4281587600708	7.53468751907349	7.15251493453979	9.07149219512939	8.1058292388916	8.00971412658691	6.81185960769653	6.99282550811768	7.63666152954102	8.03516674041748	7.17568349838257	7.60516309738159	8.13408184051514	9.82735252380371	7.28609180450439	8.09520530700684	5.91806077957153	7.68943548202515	213	0.757501661777496	480.971832275391	322.262908935547	High-Vimentin
33520	143	453716	1566	8.13879776000977	6.71021032333374	7.68539428710938	7.89810848236084	8.14567279815674	8.32097625732422	7.41417837142944	7.09341955184937	8.53015327453613	7.63500881195068	7.96871185302734	6.77566909790039	7.08916187286377	7.65525674819946	7.727698802948	7.22254037857056	7.6671085357666	7.97444772720337	8.98033332824707	7.51250648498535	8.13223361968994	6.14562797546387	7.75975370407104	113	0.604050695896149	598.106201171875	805.982299804688	Non-proliferative_Stroma
33520	143	453716	1575	8.18630695343018	6.65744590759277	7.85414171218872	8.13176250457764	8.34999752044678	8.41221714019775	7.47299098968506	7.25586986541748	9.11386585235596	7.74206733703613	7.94950914382935	6.7274112701416	6.90031623840332	7.60623407363892	7.92208290100098	7.11681127548218	7.57663297653198	7.93686008453369	8.93293857574463	7.35032510757446	8.04406356811523	5.88322687149048	7.68879556655884	175	0.413850665092468	1083.59997558594	810.474304199219	Low-vimentin
33520	143	453716	1580	8.19862461090088	6.63986396789551	7.89313220977783	8.12824153900146	8.33525657653809	8.30278396606445	7.30584478378296	7.09692525863647	8.69517993927002	7.6494140625	7.91066455841064	6.68074035644531	6.8681263923645	7.58652114868164	7.60250377655029	7.05757570266724	7.57501792907715	7.83725690841675	9.00239372253418	7.23623085021973	8.01612949371338	5.83046197891235	7.63275051116943	219	0.665052115917206	1121.52514648438	811.420104980469	Non-proliferative_Stroma
33520	143	453716	1589	8.28851318359375	6.55295848846436	8.19531154632568	8.57287883758545	8.50179958343506	8.28288078308105	7.34508275985718	7.23699712753296	8.73832130432129	7.84862899780273	7.85953950881958	6.61476421356201	6.79457998275757	7.59871912002563	7.63807392120361	6.96596431732178	7.56304264068604	7.89964818954468	9.63495445251465	7.27511644363403	7.93071031570435	5.75182437896729	7.61822271347046	174	0.787430882453918	1154.77014160156	814.419555664063	High-Vimentin
33520	143	453716	1274	8.29978275299072	6.73808097839355	7.94776058197021	8.14310359954834	8.26448059082031	8.37924861907959	7.39511299133301	7.29064559936523	9.08662128448486	7.86650419235229	8.00881004333496	6.78840827941895	7.1126856803894	7.62032461166382	8.02263069152832	7.22128772735596	7.60711574554443	8.07162284851074	8.35772800445557	7.28029918670654	8.13850212097168	6.32749032974243	7.70194053649902	116	0.926193058490753	715.810363769531	723.879333496094	Low-vimentin
33520	143	453716	2168	8.374435	6.741599	8.02744	8.523732	8.431718	8.598339	7.656865	7.485851	3203-09-01	8.874665	8.050244	6.79887	7.476232	7.658225	9.077545	7.230417	7.700766	8.487003	8.698376	9.35561	8.190615	7.144399	7.88361	198	0.3695509	617.6869	1021.374	Endothelia
33520	143	453716	462	8.473805	7.057977	7.837849	8.206644	8.193466	8.579724	7.559475	7.353126	9.040979	7.698068	8.121488	6.934187	7.165761	7.611135	8.114725	7.299538	7.612554	8.185063	9.698276	9.230596	8.162637	6.65732	7.712379	130	0.6618635	1005.592	474.8846	Endothelia
33520	143	453716	278	8.28643	6.847655	7.739072	8.223701	8.188302	8.533286	7.480818	7.254637	9.295344	7.928328	8.090586	6.877041	7.20549	7.641762	8.355721	7.271611	7.627158	8.947612	9.035443	8.351221	8.164774	6.141505	7.67909	97	0.3822851	711.5258	409.7526	Endothelia
33520	143	453716	297	8.219901	6.774295	7.635053	8.275119	8.249531	8.44029	7.452957	7.174021	9.179709	7.788654	8.046556	6.816056	7.085386	7.622476	8.336865	7.225082	7.613992	8.349527	9.479275	8.816532	8.126939	6.04488	7.66119	208	0.6380063	702.8798	420.7308	Endothelia
33520	143	453716	315	8.094299	6.708389	7.496757	8.100551	8.158635	8.369662	7.378169	7.155291	9.074559	7.727966	7.996885	6.774843	7.185632	7.604926	8.214491	7.150415	7.597433	8.186189	9.021608	8.14283	8.0992	6.057662	7.662179	96	0.7003929	689.6771	421.6562	Endothelia
33520	143	453716	673	8.182595	6.741375	7.674392	7.843232	8.17325	8.411969	7.366935	7.284299	9.131917	7.816794	8.045883	6.832696	7.14179	7.611298	8.145329	7.248921	7.605767	8.27764	8.807073	8.337191	8.150376	7.058527	7.707343	138	0.7943937	564.6377	546.8768	Endothelia
33520	143	453716	695	8.36224	6.841633	7.847349	8.364064	8.240789	8.55074	7.547329	7.172241	9.420205	7.783721	8.126005	6.921247	7.257929	7.652751	8.931911	7.318364	7.639652	8.505002	8.877378	9.374838	8.20151	6.42725	7.708249	242	0.9262221	638.781	554.3099	Endothelia
33520	143	453716	988	8.206538	6.80444	7.603448	8.282579	8.308419	8.490428	7.498375	7.175167	9.276372	7.802574	8.093798	6.871417	7.179061	7.637608	8.250359	7.270783	7.627224	8.307718	8.47402	8.706849	8.178485	6.415482	7.650066	102	0.8884472	600.7941	643.9706	Endothelia
33520	143	453716	1018	8.185866	6.693027	7.797184	8.059939	8.193251	8.416673	7.755722	7.310023	9.110857	8.087169	8.005985	6.755449	7.393246	7.630089	8.197069	7.230609	7.628504	8.543439	9.517299	8.793198	8.152484	6.84567	7.863779	142	0.3974251	391.3732	649.1972	Endothelia
33520	143	453716	1688	8.416579	6.866067	7.985275	8.05845	8.296823	8.447396	7.518208	7.128235	9.308391	7.672012	8.101199	6.904424	7.120483	7.614146	8.143658	7.288063	7.602937	8.036745	9.166558	9.171334	8.186079	6.089318	7.661527	83	0.6691474	930.0844	849.506	Endothelia
33520	143	453716	1702	5834-08-01	6.86281	8.284984	8.078768	8.458095	8.435852	7.517322	7.297916	9.378965	7.728498	8.049917	6.844478	7.081825	7.630764	8.191027	7.251443	7.611686	8.032283	9.637811	9.597816	8.154705	7.109467	7.659722	101	0.7279709	941.0297	855.1683	Endothelia
33520	143	453716	1711	8.351281	6.786717	7.753097	7.89941	8.147926	8.440306	7.39219	7.081931	8.903759	7.812622	8.022822	6.819462	7.067351	7.615987	8.548752	2591-07-01	7.718682	7.933697	9.565962	8.051533	8.132331	6.057834	7.895929	136	0.4884585	709.3235	858.1103	High-Vimentin
33520	143	453716	30	8.412991	6.939644	7.827452	8.376805	8.262457	8.473062	7.504876	7.048153	9.094995	7.671574	8.118411	6.907601	7.374936	7.622628	8.312182	7.240327	7.613719	8.262115	9.737244	9.238962	8.173508	6.380737	7.673367	149	0.7236834	831.651	280.2282	Endothelia
33520	143	453716	1111	8.227696	6.79389	7.608756	8.140793	8.357613	8.519351	7.589477	7.365917	9.352065	7.900487	8.08978	6.83841	7.421261	7.636507	8.238306	7.294496	7.638784	8.983625	8.618997	8.735553	8.210232	7.55181	7.69971	230	0.8441266	402.1043	680.8652	Endothelia
33520	143	453716	1131	8.363497	6.97191	7.628862	8.302688	8.251737	8.571135	7.509754	7.172291	9.374684	7.885188	8.140929	6.916667	7.210505	7.640377	8.377054	7.304072	7.624202	8.566995	8.948006	9.985041	8.201262	6.795791	7.673133	144	0.8844692	558.2847	682.1597	Endothelia
33520	143	453716	1204	8.545122	7.004665	8.043992	8.313696	8.284614	8.528607	7.541261	7.302213	9.518904	7.74061	8.126975	6.917695	7.196678	7.669325	8.744298	7.285639	7.616838	7.994019	9.241783	10.06471	8.175177	6.035128	7.651028	88	0.8833957	923.7159	705.3636	Endothelia
33520	143	453716	1451	8.219904	6.758117	7.739997	8.10331	8.435153	8.469319	7.463619	7.274682	8.819654	7.907634	8.00515	6.738038	7.054592	7.62091	8.388883	7.211979	7.611487	8.010801	8.956151	5561-08-01	8.124019	6.918446	7.743901	103	0.5367089	352.5243	770.699	Endothelia
33520	143	453716	1648	8.550238	6.941735	7.979084	8.099488	8.172946	8.625451	7.574786	7.196033	9.16439	7.897079	8.183763	6.977288	7.267473	7.65241	8.54152	7.377909	7.639754	8.193434	8.62767	8.027261	8.276098	6.401942	7.70469	133	0.5568845	922.0827	833.2632	High-PDL1
33520	143	453716	1617	8.430743	6.690603	8.183789	8.254591	8.383437	8.478848	7.512552	7.389796	9.017982	7.849363	7.967115	6.749942	7.030184	7.619355	8.956864	7.122726	7.586622	7.995677	7.710612	8.866885	8.081523	6.132701	7.707887	109	0.667386	1043.119	820.8899	Endothelia
33520	143	453716	894	8.49363136291504	6.86688470840454	8.14495277404785	8.76091957092285	8.4012336730957	8.68401718139648	7.69580030441284	7.47790002822876	9.54417419433594	8.01798248291016	8.13234424591064	6.89056158065796	8.60822105407715	7.67877817153931	8.75382709503174	7.28334426879883	7.63959741592407	9.33280944824219	10.0239610671997	7.41847372055054	8.25452899932861	6.54626798629761	7.77774858474731	86	0.588925302028656	261.465118408203	613.965087890625	Proliferative_Stroma
33520	143	453716	13	8.40747547149658	6.80587863922119	8.05076026916504	8.75555324554443	8.62797260284424	8.44881725311279	7.51517915725708	7.25622940063477	8.93095588684082	7.82343864440918	8.03511810302734	6.81266307830811	7.16357946395874	7.64547920227051	7.94769430160522	7.14244651794434	7.61604642868042	8.50589084625244	10.0233659744263	7.30663585662842	8.08840274810791	6.99337577819824	7.65311908721924	135	0.734326362609863	823.200012207031	264.814819335938	High-Vimentin
33520	143	453716	1195	8.34206771850586	6.68159675598145	8.04875373840332	8.7578125	8.51743507385254	8.414870262146	7.50033617019653	7.4421215057373	8.90218162536621	7.86423397064209	7.98116636276245	6.76764059066772	8.02821826934814	7.64106416702271	7.71582937240601	7.0864315032959	7.59958076477051	8.82930564880371	8.61913299560547	7.1913537979126	8.0418176651001	7.27158212661743	7.65971755981445	120	0.754546105861664	1152.78332519531	700.166687011719	Proliferative_Stroma
33520	144	158922	1832	8.35686683654785	6.80160188674927	7.84328937530518	8.55190372467041	8.31370735168457	8.58942222595215	7.56844282150269	7.30098724365234	9.484450340271	7.86317539215088	8.11537837982178	6.85878038406372	8.78320121765137	7.64748477935791	8.82258415222168	7.30079936981201	7.62418270111084	8.86811923980713	8.87745475769043	7.28819942474365	8.25363063812256	6.64484596252441	7.73665428161621	122	0.818686425685883	840.696716308594	997.278686523438	Proliferative_Stroma
33520	144	158922	1840	8.27456188201904	6.69372940063477	7.94816923141479	8.17213726043701	8.14200592041016	8.61103343963623	7.7719612121582	7.10990762710571	9.29984664916992	7.75538682937622	8.01702308654785	6.75366926193237	6.97493839263916	7.60565423965454	8.66435623168945	7.22041797637939	7.64139461517334	8.10404682159424	10.272234916687	7.27989530563354	8.16187953948975	6.46977138519287	7.91358423233032	116	0.463991522789001	861.172424316406	1003.37066650391	High-Vimentin
33520	144	158922	1612	8.14530277252197	6.594651222229	7.84417915344238	8.04820156097412	8.15800094604492	8.29041290283203	7.25067234039307	7.06551694869995	8.74177169799805	7.65431976318359	7.92985868453979	6.69089603424072	6.83662366867065	7.59278726577759	7.93912792205811	7.10734701156616	7.58543109893799	7.87312746047974	8.9841947555542	7.333909034729	8.06274509429932	5.94149780273438	7.67357492446899	115	0.782632112503052	407.043487548828	900.243469238281	Non-proliferative_Stroma
33520	144	158922	1663	8.19364356994629	6.6531834602356	7.84622621536255	8.21180248260498	8.38934993743896	8.37839221954346	7.33477401733398	7.137131690979	8.93875789642334	7.74505519866943	7.99306488037109	6.73455381393433	6.92783880233765	7.6109504699707	8.08802795410156	7.16617727279663	7.6359806060791	7.97993183135986	9.12123870849609	7.34223079681396	8.12189292907715	6.03398704528809	7.7275128364563	157	0.413251161575317	447.726104736328	919.484069824219	Low-vimentin
33520	144	158922	1710	8.17728614807129	6.5571460723877	8.00112056732178	8.06985759735107	8.36382389068604	8.27297306060791	7.23740577697754	7.17903900146484	8.6297025680542	7.65239524841309	7.86818265914917	6.61940622329712	6.79662418365479	7.57563018798828	7.73981761932373	7.03630542755127	7.58198118209839	7.87207889556885	8.71342849731445	7.20324945449829	7.98784303665161	5.9129114151001	7.68444538116455	224	0.860605001449585	394.446441650391	948.857116699219	Non-proliferative_Stroma
33520	144	158922	1719	8.33496952056885	6.67416286468506	8.24431228637695	8.13317966461182	8.43522548675537	8.35712146759033	7.30119371414185	7.12428665161133	8.79863262176514	7.6920313835144	7.94786882400513	6.70433712005615	6.87213802337646	7.60544776916504	7.6611065864563	7.11728811264038	7.58948564529419	7.89794778823853	8.93259239196777	7.36776351928711	8.04923439025879	5.92838764190674	7.67557525634766	206	0.886635839939117	375.941741943359	951.669921875	Non-proliferative_Stroma
33520	144	158922	1548	8.00959777832031	6.53587484359741	7.71914386749268	8.59510898590088	8.49574851989746	8.33828830718994	7.32839059829712	7.22694778442383	8.68207931518555	7.86283922195435	7.88149976730347	6.64625644683838	6.93721389770508	7.61074256896973	7.95572853088379	7.04695796966553	7.58462381362915	8.59952068328857	9.07752132415771	7.21129322052002	7.98267364501953	6.15293550491333	7.66265821456909	126	0.70873236656189	220.30158996582	878.301574707031	Non-proliferative_Stroma
33520	144	158922	1566	8.09445571899414	6.51341342926025	7.97237682342529	7.84945869445801	8.18472194671631	8.18335628509521	7.13756322860718	7.15326881408691	8.57905197143555	7.66629695892334	7.83231067657471	6.5916314125061	6.78301048278809	7.56981945037842	7.73146772384644	7.02633905410767	7.57401323318481	7.83799743652344	8.53480243682861	7.21446371078491	7.99899673461914	5.95821714401245	7.70238304138184	162	0.726410031318665	442.067901611328	886.148132324219	Non-proliferative_Stroma
33520	144	158922	1580	7.99904775619507	6.57482242584229	7.56974792480469	8.31234931945801	8.30363464355469	8.28544425964355	7.33343410491943	7.21575784683228	8.49326705932617	7.63983535766602	7.90733671188354	6.69629526138306	6.87675714492798	7.61654472351074	7.91838312149048	7.08765602111816	7.58681869506836	7.98958349227905	8.32140159606934	7.35289764404297	8.03081130981445	5.99269485473633	7.67831230163574	132	0.764550745487213	378.969696044922	890.409118652344	Low-vimentin
33520	144	158922	1581	8.04864692687988	6.54834985733032	7.68390083312988	8.25677299499512	8.28875064849854	8.30606365203857	7.28498315811157	7.21766042709351	8.7709789276123	7.74063396453857	7.90657091140747	6.64448261260986	6.84790849685669	7.58198547363281	8.03491306304932	7.05801820755005	7.58515548706055	7.93717670440674	8.53153610229492	7.22438526153564	8.02732944488525	5.92685413360596	7.66963577270508	186	0.890981614589691	406.951599121094	889.655883789063	Low-vimentin
33520	144	158922	1586	8.13773345947266	6.62066745758057	7.86126899719238	8.10920715332031	8.29573440551758	8.310227394104	7.26836919784546	7.17787027359009	8.72624111175537	7.63633489608765	7.94540214538574	6.71269369125366	6.97738838195801	7.59942483901978	7.88800477981567	7.11255884170532	7.59307479858398	8.15997219085693	8.748366355896	7.27193355560303	8.07161521911621	6.59462594985962	7.67616033554077	148	0.850320756435394	475.425689697266	893.547302246094	Non-proliferative_Stroma
33520	144	158922	490	8.04733467102051	6.60912179946899	7.64861917495728	7.98309659957886	8.24640274047852	8.30472469329834	7.25352573394775	7.18652772903442	8.89521789550781	7.75278997421265	7.94182920455933	6.73041343688965	7.24071502685547	7.58650064468384	8.02309894561768	7.12772512435913	7.60512399673462	8.17646598815918	9.10355377197266	7.2014856338501	8.10084533691406	5.99499702453613	7.66443204879761	154	0.651506304740906	473.577911376953	509.824676513672	Non-proliferative_Stroma
33520	144	158922	498	8.04896545410156	6.59552812576294	7.73136281967163	8.14827060699463	8.3789701461792	8.2902946472168	7.28303813934326	7.24494743347168	8.74453258514404	7.68387174606323	7.94828748703003	6.73332166671753	6.88617086410522	7.58945465087891	7.89168262481689	7.15525197982788	7.65012454986572	7.92489910125732	8.97779178619385	7.18292045593262	8.11812210083008	5.99297618865967	7.79652118682861	119	0.814296960830688	399.470581054688	512.638671875	Non-proliferative_Stroma
33520	144	158922	528	8.02847766876221	6.55814456939697	7.72740268707275	7.85559129714966	8.21162128448486	8.26676750183105	7.20029592514038	7.05869340896606	8.59059143066406	7.6340389251709	7.91182565689087	6.65743160247803	6.85627222061157	7.58730268478394	7.79380369186401	7.15116119384766	7.70714712142944	7.8789529800415	8.6069803237915	7.20150184631348	8.08409404754639	6.07553625106812	7.81892013549805	133	0.455661922693253	359.699249267578	528.218017578125	Low-vimentin
33520	144	158922	529	8.42084217071533	6.82677936553955	7.97783231735229	8.12740421295166	8.22793960571289	8.50148582458496	7.432288646698	7.12119626998901	9.16582679748535	7.7669415473938	8.09635257720947	6.87986421585083	7.08214569091797	7.63711786270142	8.79833698272705	7.30899906158447	7.64660215377808	8.10514736175537	9.34441947937012	7.88454055786133	8.2308406829834	6.09607219696045	7.77886486053467	273	0.787559747695923	799.659362792969	532.813171386719	High-PDL1
33520	144	158922	539	7.97987222671509	6.58045721054077	7.5183801651001	7.92301559448242	8.16858196258545	8.27915668487549	7.23603248596191	7.1674108505249	8.67827320098877	7.69635438919067	7.94286298751831	6.71689224243164	6.93181610107422	7.59164667129517	7.87532186508179	7.18331098556519	7.66610670089722	7.92094039916992	8.84687614440918	7.18678951263428	8.13690185546875	6.02944326400757	7.86597728729248	122	0.590208351612091	511.549194335938	530.836059570313	Non-proliferative_Stroma
33520	144	158922	544	8.17994117736816	6.63526058197021	7.91579341888428	8.1216516494751	8.44117736816406	8.359299659729	7.31172943115234	7.19580078125	9.01025867462158	7.83956432342529	7.97895765304565	6.73159646987915	6.95379257202148	7.60915613174438	8.11441516876221	7.16788530349731	7.59692096710205	8.01876735687256	9.63168811798096	7.21169662475586	8.12253952026367	5.98061037063599	7.67601346969604	132	0.72040069103241	458.26513671875	533.174255371094	High-Vimentin
33520	144	158922	551	8.2170295715332	6.70703840255737	7.86192226409912	8.20570850372314	8.33599281311035	8.4101734161377	7.3474497795105	7.14268684387207	9.16851234436035	7.91856145858765	8.01497650146484	6.79176759719849	6.96023082733154	7.61501789093018	8.33532810211182	7.20815420150757	7.61742258071899	8.05687141418457	9.90682029724121	7.21706628799438	8.14657783508301	5.98767328262329	7.68605852127075	146	0.66383695602417	470.815063476563	536.424682617188	High-Vimentin
33520	144	158922	556	8.27788257598877	6.79042148590088	7.70239400863647	8.57804489135742	8.32757091522217	8.52360820770264	7.55608940124512	7.32536029815674	9.34739875793457	7.92459630966187	8.10492420196533	6.87403917312622	7.6556544303894	7.66025638580322	8.31897354125977	7.29129362106323	7.62160634994507	8.53497982025146	7.86067724227905	7.82835960388184	8.21455860137939	6.53584575653076	7.69334125518799	156	0.726561367511749	941.032043457031	539.205139160156	Low-vimentin
33520	144	158922	557	8.22559070587158	6.78359079360962	7.784583568573	8.05341625213623	8.20609951019287	8.41620635986328	7.44233751296997	7.05816125869751	9.04225826263428	7.7592134475708	8.04747676849365	6.82853555679321	7.02059173583984	7.61660528182983	8.17294502258301	7.26072359085083	7.62310838699341	7.97002124786377	9.19367790222168	7.8140697479248	8.22044944763184	6.03342866897583	7.68355846405029	98	0.670341193675995	818.173461914063	536.163269042969	High-PDL1
33520	144	158922	564	8.29215240478516	6.61963891983032	8.08170509338379	8.03761863708496	8.24390411376953	8.36686038970947	7.26826095581055	7.12618064880371	8.65565299987793	7.80583143234253	7.94093704223633	6.71275854110718	7.03151512145996	7.62623023986816	7.87583208084106	7.12984418869019	7.60018920898438	7.8890380859375	8.43420028686523	7.30560493469238	8.08684158325195	6.10196876525879	7.704665184021	129	0.507671713829041	274.604644775391	543.069763183594	Low-vimentin
33520	144	158922	570	8.1282958984375	6.61594104766846	7.69995164871216	7.96109580993652	8.20836353302002	8.29154872894287	7.33995866775513	7.08233070373535	8.94231128692627	7.74349451065063	7.93334197998047	6.7282075881958	6.90780162811279	7.59386396408081	7.92768859863281	7.15546846389771	7.60431814193726	7.87114524841309	8.93148422241211	7.39596033096313	8.13550662994385	6.03335285186768	7.7086353302002	108	0.714665174484253	840.583312988281	542.277770996094	Non-proliferative_Stroma
33520	144	158922	574	8.20254993438721	6.66610240936279	7.93895626068115	8.39851188659668	8.47380065917969	8.36331081390381	7.33442306518555	7.19421577453613	8.83372783660889	7.86790037155151	7.94296550750732	6.71562385559082	6.94206380844116	7.62712097167969	7.953200340271	7.12207078933716	7.60555934906006	8.06789207458496	10.3479557037354	7.20054244995117	8.08538341522217	5.98006439208984	7.67651510238647	146	0.703202128410339	450.986297607422	544.705505371094	High-Vimentin
33520	144	158922	591	8.1102409362793	6.63696956634521	7.68452978134155	8.03299045562744	8.24827575683594	8.315993309021	7.35106420516968	7.16759347915649	8.73118209838867	7.76933336257935	7.94019460678101	6.71790933609009	6.95156812667847	7.60518980026245	8.32125949859619	7.1559476852417	7.66061067581177	7.90468692779541	8.5588493347168	7.38237333297729	8.09519004821777	6.07365894317627	7.79727745056152	150	0.666606843471527	846.093322753906	552.933349609375	Low-vimentin
33520	144	158922	607	8.22633647918701	6.65293645858765	8.00231838226318	8.36260032653809	8.43169593811035	8.3485164642334	7.32512760162354	7.20243740081787	8.78665065765381	7.76590347290039	7.96323394775391	6.7220721244812	6.92664861679077	7.61992359161377	7.8691873550415	7.13771152496338	7.58470678329468	8.07603740692139	8.44858837127686	7.18898963928223	8.09953212738037	5.94892597198486	7.69037914276123	123	0.642616093158722	441.065032958984	555.357727050781	Low-vimentin
33520	144	158922	608	8.36666870117188	6.84829425811768	7.91400289535522	8.35172748565674	8.26395988464355	8.5481071472168	7.52678155899048	7.3427848815918	9.38295745849609	7.9375581741333	8.13286018371582	6.91539573669434	9.36382007598877	7.6409387588501	8.5498514175415	7.34128761291504	7.62940979003906	8.55547618865967	8.171630859375	7.28955841064453	8.25324726104736	6.50183153152466	7.7101583480835	327	0.53017258644104	939.333312988281	561.571838378906	High-proliferative_Stroma
33520	144	158922	621	8.04741191864014	6.54998588562012	7.69242000579834	8.03598403930664	8.35017490386963	8.2581615447998	7.29072952270508	7.17597961425781	8.72226142883301	7.7685694694519	7.89388370513916	6.65526962280273	6.91339540481567	7.60932779312134	7.84204864501953	7.12874031066895	7.73879098892212	7.87531805038452	9.08599376678467	7.25687599182129	8.06794738769531	6.10038900375366	7.97465658187866	128	0.594854593276978	737.140625	562.4375	Non-proliferative_Stroma
33520	144	158922	625	8.29982948303223	6.83892393112183	7.71965980529785	8.58441543579102	8.27204322814941	8.52658653259277	7.5573296546936	7.371262550354	9.60164260864258	7.92868709564209	8.14959716796875	6.91065406799316	7.31034183502197	7.65495777130127	8.37102317810059	7.32676267623901	7.62928104400635	9.52181911468506	8.03806209564209	8.24099922180176	8.26557159423828	7.021803855896	7.68418073654175	186	0.584860861301422	1033.30639648438	565.634399414063	Endothelia
33520	144	158922	654	8.24966239929199	6.69601678848267	7.92984628677368	8.33600521087646	8.27598190307617	8.33741855621338	7.40876817703247	7.17798709869385	8.88651371002197	7.74758005142212	7.95867538452148	6.72996473312378	7.02423620223999	7.61505031585693	7.86928415298462	7.1628737449646	7.61820936203003	7.90728139877319	8.76746273040771	7.42557191848755	8.09407711029053	6.06828927993774	7.7306170463562	153	0.784647822380066	961.006530761719	573.0849609375	Non-proliferative_Stroma
33520	144	158922	714	8.0600004196167	6.63761425018311	7.67353487014771	8.06837558746338	8.06915664672852	8.35449123382568	7.31001138687134	7.00133419036865	9.01173305511475	7.6570348739624	7.99368238449097	6.77577590942383	6.90575313568115	7.62267827987671	8.32820224761963	7.19183111190796	7.58835792541504	7.91452884674072	8.49871635437012	7.7135763168335	8.35847759246826	6.09234189987183	7.70081806182861	103	0.500552415847778	253.203887939453	593.873779296875	Low-vimentin
33520	144	158922	737	8.28231525421143	6.80704689025879	7.73370313644409	8.3463306427002	8.31588935852051	8.54978561401367	7.58816432952881	7.28606843948364	9.61725234985352	8.05034160614014	8.1373987197876	6.91392135620117	7.75025653839111	7.63989639282227	8.33745574951172	7.3060450553894	7.64508867263794	9.23164176940918	8.28992557525635	7.466224193573	8.24934768676758	6.61661386489868	7.68876171112061	178	0.752236783504486	977.949462890625	604.606750488281	Low-vimentin
33520	144	158922	846	8.07762908935547	6.63063859939575	7.58764123916626	8.47764873504639	8.36934947967529	8.36863613128662	7.39798736572266	7.1779637336731	8.92733955383301	7.77777147293091	8.17859077453613	6.95565700531006	6.93724012374878	7.60625267028809	8.09525775909424	7.12164258956909	7.60941696166992	7.98320293426514	7.99941968917847	7.23339414596558	8.082763671875	6.33612060546875	7.66949510574341	118	0.554506540298462	674.788146972656	634.601684570313	Low-vimentin
33520	144	158922	853	8.12102222442627	6.67832612991333	7.69422817230225	8.07946014404297	8.27490329742432	8.31406879425049	7.33671855926514	7.13071823120117	9.01677989959717	7.72835636138916	8.1644115447998	6.97696256637573	6.95873022079468	7.62395715713501	7.80335330963135	7.18117475509644	7.69756078720093	7.91186094284058	8.83372592926025	7.26071310043335	8.1174898147583	6.05136013031006	7.84374237060547	155	0.593709886074066	707.354858398438	638.141906738281	High-PDL1
33520	144	158922	880	8.37543869018555	6.78142404556274	8.06881999969482	7.8397331237793	8.16190338134766	8.31569957733154	7.30940723419189	7.14442586898804	8.99882221221924	7.71747732162476	8.04989719390869	6.8621563911438	6.95401525497437	7.62860584259033	7.78119087219238	7.22197389602661	7.73334217071533	7.91350078582764	8.80796527862549	7.7751932144165	8.14153861999512	6.04237079620361	7.87749862670898	127	0.714241147041321	732.755920410156	646.8740234375	Low-vimentin
33520	144	158922	896	8.09114646911621	6.6305046081543	7.70573425292969	7.85922479629517	8.13150310516357	8.27216053009033	7.24312162399292	7.04534101486206	8.66617012023926	7.66585826873779	8.1386251449585	6.94522094726563	6.893883228302	7.58847570419312	7.6723198890686	7.14692497253418	7.61569261550903	7.89986038208008	8.5459508895874	7.22109222412109	8.08481788635254	6.0519232749939	7.74068737030029	170	0.813092827796936	686.358825683594	653.2529296875	Low-vimentin
33520	144	158922	899	8.14600372314453	6.69782114028931	7.78233098983765	7.90981912612915	8.15133094787598	8.39071941375732	7.3226146697998	7.1501145362854	9.25412082672119	7.78233766555786	7.97548055648804	6.75094509124756	6.98208093643188	7.59347343444824	9.02108478546143	7.16984701156616	7.59065723419189	7.93653345108032	8.98148441314697	7.31173896789551	8.13188076019287	6.02622747421265	7.72391080856323	127	0.451088666915894	931.716552734375	652.259826660156	Low-vimentin
33520	144	158922	751	8.30402278900146	6.77148008346558	7.9886326789856	8.34497451782227	8.26023578643799	8.80585289001465	7.59805393218994	7.2732720375061	9.57055282592773	7.88952350616455	8.094069480896	6.82410717010498	7.05377435684204	7.63988447189331	8.85386276245117	7.25448703765869	7.63159227371216	8.1567440032959	9.86894035339355	7.84651470184326	8.22585582733154	6.24174642562866	7.83569431304932	151	0.684380292892456	249.708602905273	607.774841308594	High-PDL1
33520	144	158922	756	8.29553031921387	6.66802167892456	7.89424514770508	7.98360633850098	8.15243244171143	8.39382171630859	7.33976984024048	7.05806589126587	9.20904636383057	7.82769155502319	8.04439449310303	6.80227708816528	6.9793872833252	7.62835550308228	8.94831943511963	7.20864868164063	7.61061525344849	8.04626846313477	9.27010250091553	7.93951511383057	8.49014949798584	6.16355419158936	7.71762275695801	123	0.701537191867828	277.886169433594	606.504089355469	High-PDL1
33520	144	158922	758	8.20733737945557	6.66007232666016	7.90179395675659	8.21866893768311	8.25712394714355	8.33491611480713	7.32556343078613	7.07721662521362	9.29331588745117	7.78681325912476	7.95012617111206	6.72456216812134	6.90429019927979	7.60064697265625	8.83373165130615	7.13934326171875	7.60586786270142	7.94960641860962	8.69449520111084	7.24175357818604	8.09100341796875	5.93726253509521	7.70106935501099	135	0.678840279579163	941.155578613281	607.518493652344	Non-proliferative_Stroma
33520	144	158922	766	8.12756633758545	6.65140914916992	7.7246298789978	8.17909622192383	8.37849140167236	8.35206699371338	7.35160970687866	7.1957540512085	9.00907039642334	7.8487720489502	8.11498737335205	6.92771053314209	6.95143890380859	7.61857509613037	8.05188179016113	7.16682624816895	7.66969585418701	8.02349185943604	10.0282850265503	7.25893878936768	8.09882736206055	6.09079027175903	7.82737970352173	135	0.897142231464386	712.503723144531	613.466674804688	High-Vimentin
33520	144	158922	773	8.03532886505127	6.57500076293945	7.68637084960938	8.36886405944824	8.33654117584229	8.2814416885376	7.26837301254272	7.11115455627441	8.6862850189209	7.72655200958252	7.92376041412354	6.68904399871826	6.85989713668823	7.6093168258667	7.90552091598511	7.09345579147339	7.59362602233887	7.96703243255615	8.24581432342529	7.30287456512451	8.04854774475098	6.19347858428955	7.6564245223999	130	0.763083875179291	223.984619140625	613.423095703125	Low-vimentin
33520	144	158922	780	8.01142692565918	6.59569072723389	7.57136535644531	8.03387355804443	8.21432971954346	8.29882144927979	7.30326318740845	7.13307523727417	8.79678153991699	7.73924732208252	8.03102779388428	6.82832765579224	6.91220569610596	7.60639715194702	7.96366167068481	7.154296875	7.67504215240479	7.9590368270874	9.18627738952637	7.25780057907104	8.08413028717041	6.09729051589966	7.87247753143311	152	0.806029498577118	723.657897949219	614.618408203125	Non-proliferative_Stroma
33520	144	158922	1180	8.19679164886475	6.63746213912964	7.82274675369263	8.00822353363037	8.28286266326904	8.33351230621338	7.28143644332886	7.07723522186279	8.98445129394531	7.66872215270996	8.13252544403076	6.91504812240601	6.91206550598145	7.59804582595825	7.85193872451782	7.16060400009155	7.62536716461182	7.95170068740845	9.09805107116699	7.24896430969238	8.0935001373291	6.05484342575073	7.79357004165649	122	0.503589689731598	635.360656738281	749.106567382813	Low-vimentin
33520	144	158922	1199	8.00500202178955	6.51293087005615	7.71599817276001	8.03311729431152	8.35421848297119	8.2575626373291	7.22671604156494	7.1040358543396	8.72229766845703	7.79757165908813	7.87342071533203	6.62291145324707	6.84560775756836	7.57582330703735	7.69747304916382	7.02441453933716	7.59060955047607	7.93062162399292	8.76915550231934	7.1954140663147	7.98935031890869	6.00947952270508	7.66538667678833	129	0.557034850120544	237.496124267578	756.852722167969	Non-proliferative_Stroma
33520	144	158922	1202	8.22058582305908	6.66587018966675	7.87941455841064	8.08437919616699	8.22338199615479	8.34011363983154	7.32252597808838	7.08546304702759	9.07387161254883	7.67958927154541	8.07069396972656	6.84168100357056	6.92317342758179	7.59699630737305	7.95309925079346	7.1759877204895	7.61848306655884	7.98561763763428	8.95029830932617	7.24263954162598	8.10969734191895	6.08582019805908	7.6766791343689	212	0.785564541816711	620.797180175781	759.254699707031	Non-proliferative_Stroma
33520	144	158922	1212	8.02497005462646	6.58627033233643	7.68731260299683	7.89915609359741	8.40644836425781	8.2722806930542	7.22177839279175	7.21827125549316	8.66349411010742	7.67970705032349	7.95069360733032	6.73780536651611	6.85609340667725	7.58036088943481	7.75975751876831	7.10931921005249	7.65778923034668	7.97269487380981	8.33377361297607	7.22234201431274	8.02789115905762	6.05995750427246	7.86131143569946	140	0.679489016532898	586.421447753906	761.971435546875	Low-vimentin
33520	144	158922	1227	8.02323055267334	6.59825897216797	7.63741111755371	8.06420421600342	8.29720306396484	8.3086404800415	7.31839036941528	7.25666189193726	8.87216663360596	7.76641321182251	7.93650531768799	6.70563888549805	6.92180633544922	7.5985746383667	7.99972629547119	7.11890697479248	7.63391017913818	8.00482177734375	9.32853126525879	7.23548126220703	8.05356121063232	6.18172311782837	7.72671985626221	120	0.700673758983612	553.708312988281	764.733337402344	Non-proliferative_Stroma
33520	144	158922	1235	7.99216079711914	6.51627159118652	7.62985420227051	8.12560081481934	8.35832214355469	8.44596195220947	7.36378192901611	7.17374610900879	8.90083312988281	7.84853744506836	7.9249382019043	6.67489051818848	6.88559675216675	7.58939790725708	8.18037128448486	7.08348178863525	7.61022043228149	7.957359790802	9.14927291870117	7.23234081268311	8.04141807556152	5.9543342590332	7.81935834884644	188	0.754902005195618	323.324462890625	767.361694335938	Non-proliferative_Stroma
33520	144	158922	1240	7.90847301483154	6.43473434448242	7.63846302032471	8.0904598236084	8.3013334274292	8.23362064361572	7.17316436767578	7.10360336303711	8.64767742156982	7.7079291343689	7.82889175415039	6.5737681388855	6.85527610778809	7.56757831573486	7.74251127243042	7.00277042388916	7.56803035736084	8.02660846710205	8.31390953063965	7.18971157073975	7.96053123474121	5.9506893157959	7.65777254104614	111	0.546272933483124	238.900894165039	769.018005371094	Low-vimentin
33520	144	158922	1241	7.9987645149231	6.51738405227661	7.69993877410889	8.27626514434814	8.27057456970215	8.28824138641357	7.28097772598267	7.16280651092529	8.89292526245117	7.77565288543701	7.89375877380371	6.65923452377319	6.89746189117432	7.60718822479248	8.14900016784668	7.04144382476807	7.58967781066895	7.97054862976074	8.42800331115723	7.23926162719727	8.01524448394775	5.96609926223755	7.70569610595703	108	0.734652161598206	288.787048339844	769.574096679688	Low-vimentin
33520	144	158922	1261	8.57397937774658	6.7739953994751	8.42168521881104	8.14843845367432	8.43716621398926	8.36776542663574	7.35273027420044	7.16173458099365	9.05153369903564	7.80839014053345	8.00299453735352	6.77566146850586	6.97252559661865	7.61001014709473	7.78620004653931	7.20913982391357	7.59328126907349	8.0940465927124	8.73764419555664	7.21009111404419	8.13993835449219	6.1340274810791	7.67765283584595	255	0.738718569278717	915.090209960938	778.62353515625	Low-vimentin
33520	144	158922	1268	8.07014942169189	6.55574607849121	7.85614442825317	7.95577192306519	8.21858882904053	8.26473712921143	7.18827772140503	7.06617975234985	8.82805156707764	7.79095268249512	7.89771509170532	6.66822814941406	6.92280960083008	7.582679271698	7.97826051712036	7.05901145935059	7.59071922302246	8.05395030975342	7.91577100753784	7.22075891494751	8.00536727905273	5.99812650680542	7.67090940475464	95	0.757404029369354	292.600006103516	778.273681640625	Low-vimentin
33520	144	158922	1272	8.25893592834473	6.61668920516968	8.10029888153076	8.55987644195557	8.44112110137939	8.29704856872559	7.32216167449951	7.18775939941406	8.94287586212158	7.83598899841309	7.88730049133301	6.6532826423645	6.944176197052	7.61513805389404	8.1378927230835	7.02610540390015	7.58277893066406	8.37103748321533	9.82316970825195	7.22586536407471	8.00223827362061	6.00103521347046	7.65531206130981	163	0.643835604190826	1127.35583496094	780.208618164063	High-Vimentin
33520	144	158922	1277	8.09926128387451	6.6600227355957	7.6858983039856	8.24289321899414	8.27165222167969	8.3081750869751	7.31825351715088	6.980064868927	8.74684715270996	7.62249994277954	7.95663213729858	6.73697423934937	6.93870830535889	7.59592914581299	8.07181358337402	7.16394662857056	7.59215784072876	7.95145177841187	8.31566715240479	7.21790027618408	8.09371471405029	6.04805135726929	7.67017412185669	167	0.825749576091766	1106.00598144531	780.97607421875	Low-vimentin
33520	144	158922	1322	8.23108100891113	6.62402486801147	7.97249507904053	7.96271133422852	8.36163425445557	8.33044719696045	7.28929996490479	7.19690895080566	8.98224925994873	7.72979116439819	7.94372272491455	6.70070886611938	6.91030359268188	7.58438205718994	7.9456844329834	7.12337017059326	7.59181880950928	7.93163537979126	9.0959644317627	7.24410629272461	8.06139469146729	6.10506391525269	7.6912055015564	165	0.876302123069763	563.799987792969	798.945434570313	Non-proliferative_Stroma
33520	144	158922	1500	8.08323574066162	6.58841180801392	7.74822616577148	8.24829292297363	8.38857841491699	8.30783367156982	7.27904415130615	7.20038032531738	8.75629615783691	7.70351886749268	7.92055320739746	6.70398569107056	6.86310529708862	7.6028151512146	7.9169716835022	7.10430192947388	7.58482980728149	7.96871280670166	8.93795299530029	7.22412157058716	8.04010581970215	5.96812629699707	7.67014789581299	286	0.854762196540833	440.797210693359	865.772705078125	Non-proliferative_Stroma
33520	144	158922	1502	8.26000785827637	6.77922964096069	7.76112842559814	8.37585639953613	8.37765598297119	8.4839506149292	7.51585817337036	7.17008256912231	9.46236515045166	7.79901123046875	8.0863733291626	6.84338760375977	7.07602691650391	7.6351203918457	8.39165782928467	7.28268909454346	7.60724067687988	8.23704147338867	8.89702987670898	7.471755027771	8.21902656555176	6.39082527160645	7.68133163452148	353	0.751595437526703	800.781860351563	867.750732421875	Low-vimentin
33520	144	158922	1522	8.09603023529053	6.59323883056641	7.75534200668335	8.20193481445313	8.39017200469971	8.28562259674072	7.27785158157349	7.16587066650391	8.68618392944336	7.7142767906189	7.89318990707397	6.67509794235229	6.8428258895874	7.59622621536255	7.77672672271729	7.05578804016113	7.57683563232422	7.9951286315918	9.18728446960449	7.20576953887939	8.02329158782959	5.93718290328979	7.66298580169678	127	0.70357346534729	453.8740234375	867.173217773438	Non-proliferative_Stroma
33520	144	158922	913	8.24074172973633	6.77840089797974	7.63598728179932	8.75693988800049	8.46768951416016	8.49052429199219	7.60716199874878	7.37693881988525	9.2269115447998	7.86425018310547	8.07526397705078	6.8684606552124	7.08647727966309	7.61876153945923	8.30124092102051	7.2835373878479	7.65036630630493	8.44976806640625	8.92004871368408	7.20773506164551	8.2550220489502	6.40264892578125	7.70892381668091	77	0.809548795223236	982.026000976563	655.662353515625	Non-proliferative_Stroma
33520	144	158922	917	8.23830032348633	6.76311874389648	7.78565311431885	8.51658916473389	8.41180038452148	8.42935943603516	7.4684419631958	7.23548746109009	8.9756908416748	7.81932735443115	8.03516006469727	6.8162407875061	7.02525615692139	7.61807632446289	7.85169124603271	7.24747085571289	7.61201810836792	8.2142858505249	8.89192390441895	7.18871784210205	8.17493534088135	6.05682897567749	7.68458938598633	104	0.453029930591583	973.375	658.278869628906	Low-vimentin
33520	144	158922	921	8.18121337890625	6.63271474838257	7.79292297363281	8.09288311004639	8.41844367980957	8.34164524078369	7.3085732460022	7.16904878616333	8.97492027282715	7.83274173736572	7.9335298538208	6.67873001098633	6.89145755767822	7.58340454101563	8.07084941864014	7.12603902816772	7.58641815185547	7.92291259765625	9.10321807861328	7.19803714752197	8.07498836517334	5.94669914245605	7.66431140899658	133	0.716548979282379	918.96240234375	659.248107910156	Non-proliferative_Stroma
33520	144	158922	923	7.94704914093018	6.54928827285767	7.52149868011475	7.81229972839355	8.24009990692139	8.24519348144531	7.21720886230469	7.15120840072632	8.58709716796875	7.72405195236206	7.88495063781738	6.67241239547729	6.84428262710571	7.57608032226563	7.74377536773682	7.10303115844727	7.59297466278076	7.88457632064819	8.81343746185303	7.19892120361328	8.05058193206787	5.95794200897217	7.71256923675537	150	0.867866814136505	871.280029296875	659.226684570313	Non-proliferative_Stroma
33520	144	158922	926	8.21975040435791	6.72451543807983	7.84621810913086	8.1583251953125	8.26152515411377	8.41007614135742	7.38925361633301	7.07814788818359	9.31917572021484	7.74577379226685	8.02945041656494	6.79678726196289	7.02310657501221	7.614670753479	8.41023445129395	7.23559141159058	7.61056613922119	8.43124008178711	8.84110832214355	7.2181568145752	8.16440010070801	6.84213495254517	7.68811750411987	183	0.767531216144562	990.710388183594	663.338806152344	Low-vimentin
33520	144	158922	935	8.13684558868408	6.69671726226807	7.61789226531982	8.2609224319458	8.31950759887695	8.38911628723145	7.37675285339355	7.14860534667969	9.07465744018555	7.73921155929565	8.0116720199585	6.7871241569519	7.00767517089844	7.61020278930664	7.96881628036499	7.22679710388184	7.60575580596924	8.15232181549072	7.98558664321899	7.21549272537231	8.1517505645752	6.24719333648682	7.69417715072632	230	0.787435114383698	1008.92175292969	664.569580078125	Low-vimentin
33520	144	158922	957	8.10195350646973	6.659836769104	7.60610055923462	8.21307849884033	8.36500930786133	8.33549785614014	7.33907318115234	7.10815334320068	8.91903686523438	7.79451417922974	7.95814943313599	6.71633434295654	6.87161684036255	7.58794021606445	7.91023635864258	7.12654495239258	7.59130430221558	7.91535329818726	9.20579147338867	7.20875978469849	8.09207344055176	5.95673656463623	7.66556787490845	144	0.852597296237946	870.104187011719	669.409729003906	Non-proliferative_Stroma
33520	144	158922	959	8.15196704864502	6.73093318939209	7.59281301498413	8.15956878662109	8.34028625488281	8.40229606628418	7.43923902511597	7.17585229873657	9.29447937011719	7.85046195983887	8.05238723754883	6.8212366104126	7.16199684143066	7.62303495407104	7.98504877090454	7.27061939239502	7.61480283737183	8.25964069366455	8.86306285858154	7.20296812057495	8.18531036376953	6.43428802490234	7.6701078414917	211	0.815408289432526	1021.43603515625	673.118469238281	Non-proliferative_Stroma
33520	144	158922	960	8.20514011383057	6.69547414779663	7.81849718093872	8.28235530853271	8.23164176940918	8.34787178039551	7.35383558273315	7.1196722984314	8.88893890380859	7.73475122451782	7.97177410125732	6.74146795272827	6.92259931564331	7.61004495620728	7.87364196777344	7.18165731430054	7.64205646514893	7.98381900787354	9.11126708984375	7.20718240737915	8.10968017578125	6.01773262023926	7.73635101318359	198	0.439713537693024	813.353515625	673.994934082031	Low-vimentin
33520	144	158922	967	8.19302749633789	6.61223125457764	7.97068071365356	8.12675762176514	8.39170360565186	8.28611278533936	7.31153917312622	7.29391717910767	8.9065465927124	7.7851414680481	7.9033637046814	6.66783809661865	6.85409688949585	7.57920837402344	7.97179794311523	7.08999824523926	7.5831995010376	7.94064569473267	8.95234107971191	7.21312427520752	8.05515766143799	5.98117542266846	7.69124317169189	127	0.717925786972046	888.417297363281	674.425170898438	Non-proliferative_Stroma
33520	144	158922	980	8.29166603088379	6.68643760681152	7.96109056472778	8.20710277557373	8.27838802337646	8.37785053253174	7.3434591293335	7.11725091934204	9.09947204589844	7.73699188232422	7.98034334182739	6.74607181549072	6.95093631744385	7.61809158325195	8.10057163238525	7.18186235427856	7.66819334030151	7.99214839935303	8.91468048095703	7.26942920684814	8.11179828643799	6.0250072479248	7.79134225845337	197	0.659397125244141	761.796936035156	681.533020019531	Non-proliferative_Stroma
33520	144	158922	1009	8.16557312011719	6.65362501144409	7.82022047042847	7.97208595275879	8.29182434082031	8.28907585144043	7.25978374481201	7.07485246658325	8.73099994659424	7.73421573638916	7.93572950363159	6.7129077911377	6.8962230682373	7.58467769622803	7.70920896530151	7.13713407516479	7.61790227890015	7.8851113319397	9.13840961456299	7.20456314086914	8.08674049377441	5.98921775817871	7.73849296569824	176	0.822435617446899	838.857971191406	689.9375	Non-proliferative_Stroma
33520	144	158922	1048	8.06913757324219	6.58154678344727	7.76740407943726	7.85521268844604	8.09098243713379	8.26118469238281	7.25276231765747	7.10384845733643	8.85846710205078	7.83560466766357	7.89797830581665	6.68682146072388	6.85073566436768	7.58238315582275	7.78930282592773	7.13274478912354	7.643310546875	7.84509181976318	8.85897064208984	7.21011161804199	8.06883144378662	6.01785755157471	7.7761697769165	139	0.801453471183777	817.669067382813	702.258972167969	Non-proliferative_Stroma
33520	144	158922	1050	8.12119388580322	6.71633148193359	7.70367097854614	8.16559314727783	8.2587718963623	8.31834602355957	7.36497116088867	6.98807621002197	8.82275295257568	7.66236972808838	8.00921535491943	6.78568601608276	6.95646286010742	7.60295677185059	7.87653303146362	7.18196868896484	7.60279178619385	8.05126857757568	8.13022804260254	7.20719623565674	8.1127462387085	6.12899351119995	7.66592884063721	115	0.530056178569794	1104.25219726563	701.286926269531	Low-vimentin
33520	144	158922	1331	8.23489093780518	6.69408512115479	7.87331867218018	8.2730884552002	8.30748653411865	8.44160842895508	7.45563697814941	7.14836311340332	8.81252193450928	7.80310821533203	8.00550079345703	6.76753902435303	6.98383092880249	7.6066746711731	7.78481864929199	7.20519495010376	7.61780691146851	8.09481048583984	8.73268795013428	7.19250535964966	8.11968326568604	6.08203268051147	7.74822664260864	135	0.628906667232513	1085.40002441406	799.56298828125	Non-proliferative_Stroma
33520	144	158922	1345	8.25436115264893	6.83535766601563	7.72645092010498	8.06863689422607	8.1971492767334	8.38455772399902	7.3818883895874	7.04900550842285	9.03737640380859	7.6435546875	8.05643367767334	6.82353639602661	7.06422853469849	7.61390352249146	7.88006973266602	7.24884748458862	7.60398960113525	8.18791007995605	7.45249557495117	7.19550609588623	8.16351222991943	6.36338472366333	7.66865253448486	87	0.785481095314026	1100.48278808594	804.597717285156	Low-vimentin
33520	144	158922	1381	8.14611434936523	6.60652828216553	7.79293727874756	8.19127941131592	8.44562530517578	8.34367370605469	7.30676937103271	7.27464485168457	8.92036151885986	7.78862857818604	7.93418073654175	6.69863367080688	6.88089466094971	7.59553337097168	8.04635715484619	7.10751533508301	7.58812427520752	7.95784568786621	9.41495132446289	7.23629760742188	8.04942512512207	6.00600337982178	7.67509984970093	155	0.81596976518631	512.858093261719	820.741943359375	High-Vimentin
33520	144	158922	1401	8.35000133514404	6.6786208152771	8.08157920837402	8.38731861114502	8.42292499542236	8.36350250244141	7.35019493103027	7.18672800064087	9.04370498657227	7.80070114135742	7.96036863327026	6.73454904556274	6.91820764541626	7.60087013244629	8.03527641296387	7.1511549949646	7.60295724868774	7.98764324188232	9.14537143707275	7.25688171386719	8.09917259216309	6.0430908203125	7.6685209274292	140	0.73293149471283	905.714294433594	827.099975585938	Non-proliferative_Stroma
33520	144	158922	1472	8.34838485717773	6.71890830993652	8.02587127685547	8.46676349639893	8.34653568267822	8.39061546325684	7.41513252258301	7.1849217414856	9.04210948944092	7.8187313079834	8.00670337677002	6.78949451446533	6.97408103942871	7.61574077606201	8.10989761352539	7.19482707977295	7.60253477096558	8.40034294128418	8.59476757049561	7.18942308425903	8.13087272644043	6.5494704246521	7.68672227859497	127	0.708495736122131	925.385803222656	851.338562011719	Low-vimentin
33520	144	158922	1130	8.24606609344482	6.70580434799194	7.8363299369812	8.22624015808105	8.31154823303223	8.40020751953125	7.37729740142822	7.13528728485107	8.99654674530029	7.70296764373779	8.23519706726074	7.02767038345337	7.01352453231812	7.61251401901245	8.00888442993164	7.21938896179199	7.65577411651611	8.02936172485352	9.22876453399658	7.29475831985474	8.13830375671387	6.1237964630127	7.79451704025269	237	0.738971710205078	656.248962402344	733.49365234375	High-PDL1
33520	144	158922	1138	8.2502908706665	6.70370435714722	7.86921977996826	8.26117038726807	8.43541717529297	8.41050338745117	7.3702654838562	7.1572790145874	9.02991199493408	7.75702476501465	8.16696262359619	6.97219228744507	7.07304763793945	7.61825132369995	8.0886697769165	7.21753454208374	7.63909149169922	8.01255035400391	9.09335803985596	7.28011751174927	8.14802074432373	6.13248491287231	7.78738498687744	145	0.837576329708099	672.710327148438	734.448303222656	Non-proliferative_Stroma
33520	144	158922	1142	8.05978584289551	6.63963031768799	7.64567375183105	8.02749443054199	8.26560497283936	8.33226108551025	7.31621360778809	7.09402894973755	8.83190059661865	7.71612310409546	7.95491886138916	6.72237110137939	6.9300684928894	7.59954929351807	7.89312362670898	7.15775632858276	7.61949682235718	8.03820419311523	8.72736358642578	7.21114063262939	8.10669231414795	6.13737916946411	7.75184774398804	149	0.658511102199554	813.100646972656	737.724853515625	Non-proliferative_Stroma
33520	144	158922	1145	8.14264965057373	6.63689136505127	7.7813138961792	8.02926445007324	8.26906490325928	8.31417274475098	7.31853008270264	7.07654762268066	8.82329845428467	7.66777324676514	8.20664691925049	6.99479246139526	6.93213415145874	7.59221792221069	7.86010694503784	7.18872451782227	7.63276672363281	7.91488075256348	8.11970901489258	7.24979639053345	8.10708999633789	6.08244228363037	7.8243145942688	143	0.6136234998703	639.678344726563	736.832153320313	Low-vimentin
33520	144	158922	65	8.11605072021484	6.68435096740723	7.70132112503052	8.20089149475098	8.25708866119385	8.37074565887451	7.38447761535645	7.12082481384277	8.84541034698486	7.7211012840271	7.99219465255737	6.76364946365356	6.93121099472046	7.59163618087769	7.92441844940186	7.17281913757324	7.60167646408081	8.0260181427002	8.9980525970459	7.19897842407227	8.10384845733643	6.02482175827026	7.6819052696228	206	0.702512681484222	668.24755859375	313.373779296875	Non-proliferative_Stroma
33520	144	158922	325	8.06167316436768	6.68141794204712	7.53192043304443	8.21841621398926	8.28357982635498	8.3571310043335	7.32107162475586	7.08584451675415	8.94277477264404	7.78233098983765	7.9904522895813	6.74907064437866	7.05169057846069	7.6342716217041	8.08810424804688	7.17788124084473	7.6198410987854	8.47331142425537	8.57718849182129	7.19788312911987	8.10396766662598	6.03466749191284	7.69703149795532	147	0.719045162200928	557.408142089844	437.231292724609	Low-vimentin
33520	144	158922	336	8.02528476715088	6.52432107925415	7.74644327163696	8.02596664428711	8.33540916442871	8.29695224761963	7.24553203582764	7.14017724990845	8.95991516113281	7.78447771072388	7.87440586090088	6.64656066894531	6.84278297424316	7.59103536605835	8.3220100402832	7.0617036819458	7.59439611434937	8.03011226654053	9.26088428497314	7.2172703742981	8.03182315826416	5.93908643722534	7.70238208770752	267	0.804669260978699	441.528076171875	444.573028564453	Non-proliferative_Stroma
33520	144	158922	360	8.0109281539917	6.56303453445435	7.60106658935547	8.15806293487549	8.32818603515625	8.27102184295654	7.26655244827271	7.29477262496948	8.97706890106201	7.72565937042236	7.87401866912842	6.64997148513794	6.84512948989868	7.57243537902832	7.9186224937439	7.06278848648071	7.6046290397644	7.91132402420044	9.04592037200928	7.21688413619995	8.03433609008789	5.95954656600952	7.74244117736816	122	0.72625744342804	787.721313476563	452.557373046875	Non-proliferative_Stroma
33520	144	158922	363	8.01388168334961	6.60519075393677	7.54047203063965	8.15688610076904	8.18892860412598	8.2954158782959	7.26851892471313	7.16981410980225	8.95873546600342	7.77886772155762	7.9500675201416	6.7170557975769	6.92707538604736	7.5944972038269	8.02957630157471	7.1384449005127	7.63076543807983	8.05219841003418	8.79283046722412	7.39987373352051	8.08417320251465	5.9733247756958	7.71129322052002	252	0.891385912895203	555.646850585938	454.496032714844	Non-proliferative_Stroma
33520	144	158922	378	8.00854682922363	6.58208990097046	7.58676147460938	8.27023696899414	8.14560985565186	8.26922607421875	7.30024528503418	7.19375991821289	8.84712409973145	7.71668004989624	7.91366672515869	6.67987251281738	6.93422555923462	7.59949493408203	8.13639259338379	7.11424684524536	7.60743045806885	8.05045509338379	8.65072250366211	7.23979520797729	8.06056594848633	6.15963220596313	7.71217966079712	193	0.742924273014069	750.430053710938	463.523315429688	Non-proliferative_Stroma
33520	144	158922	1	8.15141582489014	6.58219480514526	7.86046075820923	8.37967205047607	8.36547088623047	8.5421781539917	7.47229957580566	7.43504476547241	8.66882991790771	8.03897476196289	7.88802576065063	6.68445873260498	7.05632209777832	7.58406066894531	7.87261819839478	7.06665277481079	7.58348989486694	8.49288940429688	9.70571231842041	7.23202037811279	7.99851369857788	6.7226300239563	7.70751523971558	147	0.623843014240265	632.571411132813	246.877548217773	High-Vimentin
33520	144	158922	9	8.16523838043213	6.62146425247192	7.7049674987793	8.92060279846191	8.36081790924072	8.4931697845459	7.50641822814941	7.39897966384888	9.07517910003662	8.09054660797119	7.94095039367676	6.69933748245239	6.96695327758789	7.64109134674072	8.1397647857666	7.08384418487549	7.60058641433716	9.67597579956055	7.99494743347168	7.20097875595093	8.05895519256592	6.61232757568359	7.67115211486816	136	0.633710384368896	767.463256835938	263.794128417969	Low-vimentin
33520	144	158922	24	8.16514205932617	6.71297836303711	7.63587188720703	8.51206302642822	8.33857536315918	8.39936828613281	7.44121170043945	7.06950092315674	9.02631950378418	7.75036144256592	8.01856422424316	6.77583074569702	6.92375326156616	7.61156034469604	8.05472660064697	7.18185663223267	7.58759260177612	8.13834762573242	9.18334674835205	7.80793333053589	8.09784603118896	5.95843648910522	7.64763069152832	221	0.516429841518402	628.009033203125	283.158386230469	Low-vimentin
33520	144	158922	414	8.08754920959473	6.62849807739258	7.66160821914673	8.40385341644287	8.27380466461182	8.32312965393066	7.3300986289978	7.13866138458252	8.9550256729126	7.7533917427063	7.96159601211548	6.73793935775757	6.95437812805176	7.61332845687866	8.05435371398926	7.17606210708618	7.64956569671631	8.04160022735596	9.10626029968262	7.21599102020264	8.1099796295166	5.94895505905151	7.71002149581909	139	0.65086704492569	512.575561523438	476.165466308594	Non-proliferative_Stroma
33520	144	158922	418	7.9859504699707	6.57641410827637	7.57345533370972	8.0729455947876	8.33109474182129	8.35564041137695	7.35985803604126	7.16556358337402	9.00105667114258	7.76891994476318	7.92940473556519	6.69395732879639	6.90264558792114	7.59283590316772	8.41450309753418	7.12487173080444	7.64086866378784	8.15548324584961	8.96937465667725	7.25147390365601	8.09041786193848	5.96500968933105	7.75874376296997	176	0.642912447452545	551.982971191406	479.147735595703	Non-proliferative_Stroma
33520	144	158922	424	8.02914524078369	6.61770343780518	7.58667755126953	8.05500507354736	8.25765132904053	8.39971160888672	7.35755109786987	7.05865144729614	8.87975692749023	7.69964599609375	7.98449182510376	6.73575258255005	6.9392237663269	7.59663343429565	8.0118465423584	7.21385383605957	7.63437461853027	7.94598627090454	9.22654438018799	7.20679140090942	8.13183879852295	6.00786018371582	7.74483156204224	129	0.70307594537735	392.434112548828	478.93798828125	Non-proliferative_Stroma
33520	144	158922	425	8.00106906890869	6.56400775909424	7.55946731567383	8.42798900604248	8.45817947387695	8.30113983154297	7.29393100738525	7.21246814727783	8.8439245223999	7.83817338943481	7.94203472137451	6.70130968093872	6.89532518386841	7.60855436325073	8.05605983734131	7.15414047241211	7.66214990615845	8.08693218231201	9.00561332702637	7.20198917388916	8.0934476852417	5.95920991897583	7.76073455810547	102	0.762887060642242	526.450988769531	479.441162109375	Non-proliferative_Stroma
33520	144	158922	465	8.06041145324707	6.6738224029541	7.59613656997681	8.35160732269287	8.37121772766113	8.34264373779297	7.37092351913452	7.16358137130737	8.86912250518799	7.81703042984009	7.96709489822388	6.76923751831055	6.94759273529053	7.6173882484436	8.05877876281738	7.16816806793213	7.61502265930176	8.05145359039307	9.10119152069092	7.1978874206543	8.0977897644043	5.99984121322632	7.67661046981812	159	0.653227806091309	475.352203369141	496.603759765625	Non-proliferative_Stroma
33520	144	158922	168	8.42156791687012	6.69162607192993	8.35695648193359	8.33582496643066	8.43785572052002	8.31657028198242	7.35896587371826	7.13206481933594	8.73905372619629	7.76104545593262	7.90544366836548	6.69174385070801	6.9034218788147	7.61106586456299	7.65847015380859	7.09679985046387	7.58668756484985	8.20791339874268	9.69850730895996	7.20525360107422	8.00831699371338	5.98231649398804	7.63771629333496	179	0.862598419189453	367.720672607422	369.150848388672	High-Vimentin
33520	144	158922	188	8.06675338745117	6.67551612854004	7.57443809509277	8.39803123474121	8.31388854980469	8.37431240081787	7.38809108734131	7.20455646514893	8.66627597808838	7.71880149841309	7.98745059967041	6.76880311965942	7.03045749664307	7.59469652175903	8.03302383422852	7.15993404388428	7.60652589797974	7.96609210968018	8.65350437164307	7.24092388153076	8.0862979888916	6.0431489944458	7.77486324310303	115	0.89154851436615	695.921752929688	379.852172851563	Non-proliferative_Stroma
33520	144	158922	199	8.30877685546875	6.71878099441528	8.16094779968262	7.96690368652344	8.46014308929443	8.33346462249756	7.24904537200928	7.13839912414551	8.81967449188232	7.74476194381714	7.95021295547485	6.717604637146	6.90744400024414	7.58918857574463	7.83151197433472	7.13555574417114	7.58479976654053	7.86966228485107	9.06667327880859	7.2024245262146	8.06988525390625	6.03326082229614	7.66211605072021	151	0.483947545289993	668.3642578125	384.218536376953	Low-vimentin
33520	144	158922	213	8.0673828125	6.61735105514526	7.75062465667725	8.30261898040771	8.33591270446777	8.31482028961182	7.29067325592041	7.15107250213623	9.02481269836426	7.83583068847656	7.92263221740723	6.67312145233154	6.86958646774292	7.59400653839111	8.12003993988037	7.09306335449219	7.59167003631592	7.95859575271606	8.98990917205811	7.22054958343506	8.04365062713623	5.96719980239868	7.67832279205322	129	0.729814887046814	655.604675292969	389.263580322266	Non-proliferative_Stroma
33520	144	158922	224	8.25132465362549	6.61535882949829	8.02900409698486	8.27875804901123	8.47006511688232	8.33414840698242	7.33850431442261	7.20631313323975	8.76168918609619	7.83127021789551	7.93306016921997	6.69422101974487	6.9520058631897	7.6088433265686	7.77064514160156	7.09533214569092	7.5865478515625	8.37778282165527	9.38403987884521	7.19956064224243	8.03361511230469	6.14208841323853	7.65819025039673	127	0.790185570716858	380.921264648438	399.251983642578	High-Vimentin
33520	144	158922	228	8.15686988830566	6.62955188751221	7.85648536682129	8.20318508148193	8.36118316650391	8.3208122253418	7.32516527175903	7.26127767562866	8.78040218353271	7.74102878570557	7.95017194747925	6.73207759857178	6.9184741973877	7.59573364257813	8.01031875610352	7.12992429733276	7.60138082504272	8.02582550048828	9.69509983062744	7.21162986755371	8.08105087280273	6.06573343276978	7.78265953063965	161	0.735561311244965	687.503112792969	400.42236328125	High-Vimentin
33520	144	158922	232	8.2327995300293	6.70152902603149	7.8728494644165	8.22179222106934	8.43824863433838	8.41031074523926	7.38312292098999	7.1309061050415	9.02452850341797	7.73329925537109	7.99663305282593	6.7640266418457	6.92649078369141	7.60208177566528	7.932541847229	7.19135665893555	7.62591171264648	7.93571901321411	9.76983547210693	7.26550340652466	8.16669178009033	5.95271921157837	7.69692230224609	114	0.632508993148804	909.526306152344	400.175445556641	High-Vimentin
33520	144	158922	233	8.14226627349854	6.65310764312744	7.76106929779053	8.08645248413086	8.38121128082275	8.35422801971436	7.34194755554199	7.11044263839722	8.76039123535156	7.72649002075195	7.96788358688354	6.74796104431152	6.98576927185059	7.60584735870361	7.97887802124023	7.14882659912109	7.59392118453979	8.25958728790283	9.29156970977783	7.88223695755005	8.08410263061523	6.13178873062134	7.65925693511963	116	0.320673942565918	452.525848388672	401.456909179688	Low_eccentricity_medium_vimentin
33520	144	158922	237	8.19318866729736	6.74916887283325	7.62341117858887	8.60455894470215	8.3648157119751	8.43036460876465	7.52260446548462	7.17304706573486	8.82340335845947	7.70736789703369	8.00966453552246	6.78360319137573	6.9147777557373	7.59690856933594	7.81212997436523	7.18419981002808	7.58875846862793	8.05550193786621	9.71525382995605	7.52036237716675	8.13837146759033	5.97941112518311	7.65547132492065	106	0.53007847070694	970.79248046875	400.886779785156	High-Vimentin
33520	144	158922	248	8.12492847442627	6.58805322647095	7.87631368637085	8.26984024047852	8.54933738708496	8.32657718658447	7.3146538734436	7.21108341217041	8.79498100280762	7.76956796646118	7.90339231491089	6.68091535568237	6.89612245559692	7.59470415115356	7.97194766998291	7.09745168685913	7.59652042388916	8.19706249237061	9.52417373657227	7.19547700881958	8.03931331634521	5.99332475662231	7.67291498184204	145	0.518134415149689	478.124145507813	407.137939453125	High-Vimentin
33520	144	158922	262	8.27861785888672	6.74331378936768	7.83728837966919	8.32027435302734	8.1468448638916	8.70080661773682	7.59205198287964	7.00545597076416	9.71536636352539	7.92712926864624	8.00381278991699	6.75204372406006	6.89957904815674	7.61498641967773	8.86006164550781	7.19534778594971	7.60713815689087	7.97180795669556	9.71921825408936	7.79895401000977	8.15162467956543	5.93992948532104	7.78285837173462	98	0.267600744962692	930.846923828125	412.653076171875	Low_eccentricity_medium_vimentin
33520	144	158922	282	8.05378818511963	6.59532499313354	7.68424558639526	8.16911888122559	8.38289260864258	8.30650806427002	7.32226991653442	7.26906585693359	8.99857521057129	7.777419090271	7.9178638458252	6.66373634338379	6.88746547698975	7.59077787399292	8.12295532226563	7.10219287872314	7.59335088729858	8.06545734405518	9.57267665863037	7.19245052337646	8.0667085647583	6.81948328018188	7.69608592987061	129	0.823218643665314	809.550415039063	420.496124267578	High-Vimentin
33520	144	158922	299	8.17857360839844	6.67948293685913	7.7567343711853	8.30739498138428	8.37184238433838	8.37018299102783	7.35450649261475	7.09168434143066	9.10474681854248	7.81273603439331	8.00227832794189	6.75832271575928	6.93220520019531	7.60238695144653	8.23162174224854	7.16933679580688	7.59781074523926	8.00003147125244	9.32030391693115	7.21027183532715	8.12554359436035	5.99191236495972	7.6631064414978	173	0.635544240474701	631.063598632813	429.092498779297	Non-proliferative_Stroma
33520	144	158922	301	8.20177173614502	6.67510795593262	7.83873987197876	8.14502143859863	8.25351810455322	8.31851196289063	7.32883453369141	7.04760599136353	8.7673397064209	7.64986848831177	7.96872091293335	6.73008298873901	6.88069152832031	7.58458185195923	7.80730295181274	7.17399740219116	7.62067699432373	7.94495058059692	9.11815166473389	7.19152545928955	8.13372611999512	5.96192407608032	7.68004608154297	157	0.775697767734528	960.216552734375	426.777069091797	Non-proliferative_Stroma
33520	144	158922	304	8.17874431610107	6.58322334289551	8.02782249450684	8.1060152053833	8.36959838867188	8.26360130310059	7.2704963684082	7.14633178710938	8.82680511474609	7.75352668762207	7.91364097595215	6.66334533691406	6.88665246963501	7.60472297668457	7.94444274902344	7.08925676345825	7.59038496017456	8.07447814941406	9.09982109069824	7.24897813796997	8.04633617401123	5.98993110656738	7.66234159469604	186	0.768469095230103	443.650543212891	429.435485839844	Non-proliferative_Stroma
33520	144	158922	305	8.17957401275635	6.71338176727295	7.80413627624512	8.0579891204834	8.20752048492432	8.3480052947998	7.34985733032227	7.14825820922852	9.04733848571777	7.79606485366821	7.99646377563477	6.77161264419556	7.40712594985962	7.61593008041382	8.09687423706055	7.19130706787109	7.60324573516846	9.27550601959229	7.95108366012573	7.20067358016968	8.13769340515137	6.10597515106201	7.66691017150879	117	0.70474374294281	605.923095703125	429.641021728516	Low-vimentin
33520	144	158922	306	8.2100658416748	6.67835187911987	7.82043647766113	8.37744998931885	8.4174861907959	8.33918762207031	7.40644693374634	7.17946767807007	8.84325790405273	7.77606678009033	7.96183252334595	6.71354961395264	6.90814256668091	7.59803009033203	7.91324329376221	7.13407516479492	7.59081697463989	8.02101707458496	9.78856658935547	7.20039033889771	8.05207633972168	6.12735986709595	7.6633095741272	129	0.736030101776123	799.162780761719	429.984497070313	High-Vimentin
33520	144	158922	313	8.19431781768799	6.69325256347656	7.72962713241577	8.42698192596436	8.30758094787598	8.39012336730957	7.43632745742798	7.09089612960815	9.05911731719971	8.08759498596191	8.01094722747803	6.7803783416748	7.02153015136719	7.61512041091919	8.1230525970459	7.20384454727173	7.66234064102173	8.25495910644531	9.75903701782227	7.20999479293823	8.12464809417725	6.36845445632935	7.77183103561401	122	0.596071541309357	661.549194335938	431.688537597656	High-Vimentin
33520	144	158922	381	8.0391206741333	6.58774518966675	7.59381008148193	8.16688919067383	8.27982997894287	8.31570911407471	7.28181505203247	7.12294673919678	8.96062564849854	7.78041553497314	7.95415067672729	6.70465755462646	6.91451263427734	7.61018896102905	8.15063190460205	7.13079643249512	7.58156061172485	8.13991451263428	8.82892322540283	7.1797022819519	8.09089374542236	5.93252754211426	7.65178775787354	141	0.664496660232544	460.375885009766	464.092193603516	Non-proliferative_Stroma
33520	144	158922	382	8.0783805847168	6.64714384078979	7.63943195343018	7.97690486907959	8.18248462677002	8.33549976348877	7.26980924606323	7.13985157012939	8.91477012634277	7.80679798126221	7.97895336151123	6.7349100112915	7.38800764083862	7.59042358398438	8.10433959960938	7.14673709869385	7.59633827209473	8.79453945159912	8.18665599822998	7.17127275466919	8.12237167358398	5.96406126022339	7.68207502365112	112	0.423825114965439	471.892852783203	462.919647216797	Low-vimentin
33520	144	158922	383	8.14221096038818	6.61928939819336	7.90129280090332	7.95785284042358	8.19822406768799	8.30311393737793	7.30508232116699	7.07524538040161	8.90120124816895	7.74683523178101	7.92467880249023	6.69754314422607	6.88524961471558	7.59004974365234	7.9894323348999	7.1398549079895	7.63714981079102	7.83170413970947	8.80131149291992	7.66572856903076	8.14339256286621	5.95501899719238	7.77775573730469	114	0.644436597824097	922.377197265625	461.921051025391	Non-proliferative_Stroma
33520	144	158922	384	8.03981685638428	6.58062362670898	7.76848316192627	8.14354515075684	8.44561862945557	8.28309726715088	7.26890420913696	7.21354389190674	8.86305904388428	7.79904460906982	7.88137626647949	6.63573169708252	6.8463306427002	7.58711004257202	7.94605350494385	7.07455205917358	7.59329175949097	7.88801002502441	9.23440265655518	7.18798160552979	8.02863788604736	5.90717649459839	7.67316293716431	177	0.665860831737518	443.186431884766	464.615814208984	Non-proliferative_Stroma
33520	144	158922	393	8.16217231750488	6.65511322021484	7.71869659423828	8.68861675262451	8.3436861038208	8.41689300537109	7.4283332824707	7.21443796157837	8.83656311035156	7.82474088668823	7.99677276611328	6.7490382194519	6.97802257537842	7.64672946929932	8.08677577972412	7.17429113388062	7.63060474395752	8.30248546600342	9.53260803222656	7.2113995552063	8.10872459411621	5.99869251251221	7.66142320632935	122	0.362822592258453	386.819671630859	467.303283691406	Low_eccentricity_medium_vimentin
33520	144	158922	396	7.93671846389771	6.50313282012939	7.49596643447876	8.22901821136475	8.2728796005249	8.26527976989746	7.27345991134644	7.20658111572266	8.77853298187256	7.79765892028809	7.88281297683716	6.65065956115723	7.11586856842041	7.5961856842041	8.00159358978271	7.06460285186768	7.59577512741089	8.26663112640381	8.45323657989502	7.19057273864746	8.04404354095459	5.96554327011108	7.6891884803772	153	0.648846983909607	488.607849121094	467.261444091797	Low-vimentin
33520	144	158922	397	8.08571815490723	6.59005880355835	7.71750497817993	8.21287155151367	8.22324848175049	8.29004001617432	7.30332374572754	7.14217042922974	8.90176868438721	7.76212358474731	7.92902040481567	6.69203805923462	6.89617395401001	7.59452533721924	8.19892501831055	7.11693716049194	7.62261009216309	7.9565052986145	8.54221248626709	7.22997713088989	8.06648445129395	6.00807237625122	7.69607543945313	136	0.674532294273376	772.801452636719	470.051483154297	Low-vimentin
33520	144	158922	406	8.59935665130615	7.07836675643921	8.35009288787842	8.35355854034424	8.4194507598877	8.6497049331665	7.59866714477539	7.22837066650391	9.55468654632568	7.95200538635254	8.10801219940186	6.90126419067383	7.09444046020508	7.64685726165771	8.93842792510986	7.34109878540039	7.65192747116089	8.13850688934326	9.19025802612305	7.44102430343628	8.25592517852783	6.0654878616333	7.82341623306274	202	0.516252875328064	862.802001953125	476.564361572266	Low-vimentin
33520	144	158922	410	8.12956428527832	6.63172340393066	7.80930328369141	8.10365962982178	8.23895454406738	8.29026508331299	7.2672643661499	7.05208826065063	8.79567432403564	7.73765659332275	7.95750713348389	6.72594833374023	6.92330360412598	7.59523439407349	7.98970508575439	7.15521383285522	7.60881376266479	8.17113590240479	8.70535087585449	7.20389032363892	8.10194492340088	6.18801069259644	7.66314458847046	227	0.580829858779907	473.585906982422	476.577087402344	Non-proliferative_Stroma
33520	144	158922	504	8.200407	6.693262	7.807995	8.077193	8.320456	8.429005	7.382028	7.106737	9.118803	7.819232	8.033124	6.794638	6.977788	7.610301	8.088089	7.228935	7.60616	8.00371	2554-09-01	8.592986	8.174421	6.02463	7.687652	219	0.6205301	430.9635	517.7352	Endothelia
33520	144	158922	583	8.193707	6.702799	7.822966	8.164288	8.17567	8.420583	7.362804	7.128983	9.239722	7.728009	8.226926	7.036918	7.033257	7.607373	8.767618	7.222529	7.613514	8.803788	8.297832	9.190685	8.162131	6.855953	7.747255	120	0.7837765	582.5333	548.2833	Endothelia
33520	144	158922	677	8.228285	6.693496	7.831718	8.450826	8.365361	8.460561	7.433326	7.127501	8.955485	7.73969	8.015287	6.777048	6.946477	7.636697	8.349798	7.20365	7.620702	8.035558	9.219624	8.149445	8.135224	6.14836	7.722759	158	0.7877828	241.0823	586.8481	Endothelia
33520	144	158922	961	8.274071	6.723388	8.02212	8.15511	8.363224	8.388584	7.425141	7.151453	9.180822	7.750057	8.031541	6.825058	7.131315	7.631827	7.889146	7.258166	7.671406	8.037353	8.549187	8.253145	8.167883	6.294874	7.816309	146	0.6056222	1083.199	674	Endothelia
33520	144	158922	432	8.121264	6.647939	7.704088	8.120621	8.340061	8.379772	7.333133	7.059711	9.18753	7.782015	7.997409	6.774493	6.96128	7.617867	8.114672	7.175837	7.607782	7.991862	8.897968	8.675766	8.126627	6.019329	7.679819	119	0.7435672	412.3781	482.0756	Endothelia
33520	144	158922	247	8.080666	6.625297	7.714228	8.07612	8.362617	8.336377	7.333985	7.181623	8.749542	7.733887	7.92883	6.723784	7.063253	7.585577	8.004381	7.116505	7.609029	8.377467	8.851253	8.265273	8.06393	6.366841	7.679543	125	0.7471733	442.304	408.944	Endothelia
33520	144	158922	404	8.452797	6.784983	8.017529	8.28901	8.448422	8.544101	7.517252	7.203155	9.506815	7.905233	8.079879	6.830682	7.052276	7.629557	8.625367	7.265347	7.622688	7.989574	9.028956	8.290618	8.273644	6.061872	7.76684	101	0.7049338	919.7426	471.5446	Endothelia
33520	143	453716	633	8.12756061553955	6.67675065994263	7.73930978775024	7.92425680160522	8.2290678024292	8.36956787109375	7.53160619735718	7.11611843109131	8.65115737915039	7.74261474609375	7.94846296310425	6.74856042861938	6.93328189849854	7.58124208450317	7.64299440383911	7.44214248657227	7.59721326828003	7.90763521194458	9.00483894348145	7.22678518295288	8.05982685089111	6.00813293457031	7.67578506469727	159	0.471638411283493	1051.71069335938	528.622619628906	Low-vimentin
33520	144	158922	1695	8.38320064544678	6.6968560218811	8.2194242477417	8.0665397644043	8.27032566070557	8.33357524871826	7.29802227020264	6.96248006820679	8.9842414855957	7.71839046478271	7.99297714233398	6.745032787323	6.97571039199829	7.61536931991577	7.85304069519043	7.19632625579834	7.61832666397095	7.91247224807739	9.70707511901855	7.28888177871704	8.14480209350586	6.06746816635132	7.72322225570679	104	0.642071306705475	986.903869628906	933	High-Vimentin
33520	142	643725	448	8.19000339508057	6.93054342269897	7.83604717254639	8.07999229431152	8.19874286651611	8.33481597900391	7.27847957611084	7.24415588378906	9.25202941894531	8.35710620880127	7.9280366897583	6.69577836990356	6.81609678268433	7.59462451934814	8.27223014831543	7.02780961990356	7.59654712677002	7.93883180618286	9.37751770019531	7.30612850189209	8.03359127044678	5.8458366394043	7.78676652908325	120	0.673338532447815	343.024993896484	512.066650390625	Non-proliferative_Stroma
33520	142	643725	460	8.2321195602417	6.65414333343506	7.97117614746094	8.12305545806885	8.19115257263184	8.26671123504639	7.2260799407959	6.99156808853149	8.96404647827148	7.93753910064697	7.85946798324585	6.62421607971191	6.74050283432007	7.58713054656982	8.02274799346924	6.99607133865356	7.57083797454834	7.82978296279907	9.0888671875	7.21814060211182	8.00672912597656	5.81991481781006	7.72532367706299	141	0.596825003623962	332.666656494141	517.14892578125	Non-proliferative_Stroma
33520	143	453716	570	8.29368495941162	6.76860427856445	7.93552923202515	8.04992580413818	8.23088264465332	8.3561544418335	7.34602022171021	7.06617259979248	8.67320251464844	7.72385215759277	8.01681327819824	6.80127716064453	6.95894527435303	7.60040760040283	7.70334911346436	7.16396236419678	7.60535192489624	7.94234228134155	9.33717918395996	7.80983591079712	8.07853507995605	5.93085718154907	7.66737699508667	197	0.815434336662292	1112.21826171875	510.659912109375	Non-proliferative_Stroma
33520	142	643725	461	8.42597103118896	6.69849157333374	8.2834415435791	7.87295532226563	8.26021289825439	8.25787544250488	7.2392463684082	7.03629684448242	9.05327224731445	7.60545778274536	7.87394762039185	6.62378311157227	6.78690052032471	7.58961391448975	8.02751159667969	7.02930355072021	7.56925678253174	7.84628200531006	8.68833446502686	7.73705720901489	8.12793827056885	6.09974431991577	7.68957996368408	160	0.815567374229431	681.049987792969	517.668762207031	Non-proliferative_Stroma
33520	144	158922	1787	8.25055408477783	6.67027616500854	7.95445442199707	7.97039031982422	8.11787891387939	8.24313163757324	7.19787931442261	6.90565967559814	8.78570365905762	7.642991065979	7.92399740219116	6.67204141616821	6.93821334838867	7.58409547805786	7.72550678253174	7.11351108551025	7.57485961914063	8.1025276184082	8.51609420776367	7.17062187194824	8.05279922485352	6.31928062438965	7.64859676361084	150	0.860199630260468	1014.52001953125	980.746643066406	Low-vimentin
33520	142	643725	506	8.13827991485596	6.68260335922241	7.62403726577759	8.23029899597168	8.15997314453125	8.42353630065918	7.32517719268799	7.10657596588135	9.37739658355713	7.69248533248901	7.92945528030396	6.65605974197388	6.81720209121704	7.60116147994995	8.74495315551758	7.04511499404907	7.58552265167236	7.96720314025879	9.23512268066406	7.31271839141846	8.03956508636475	5.84975147247314	7.71799659729004	162	0.553000032901764	373.277770996094	540.901245117188	Non-proliferative_Stroma
33520	144	158922	1676	8.10774326324463	6.56103086471558	7.81502676010132	7.83884382247925	8.23488140106201	8.26316833496094	7.17500686645508	7.06649112701416	8.7534704208374	7.66241788864136	7.8943076133728	6.67602872848511	6.79316377639771	7.57262325286865	7.85441160202026	7.05074977874756	7.59237670898438	7.8785662651062	8.72072315216064	7.3066930770874	8.01414108276367	6.04465246200562	7.69085359573364	141	0.801406145095825	386.773040771484	928.723388671875	Non-proliferative_Stroma
33520	144	158922	1708	8.25737190246582	6.68512678146362	7.98402547836304	8.00872325897217	8.21069717407227	8.34346866607666	7.29037094116211	7.03444147109985	8.92723751068115	7.65172624588013	7.99039316177368	6.75829839706421	6.94527149200439	7.60092926025391	7.83592319488525	7.21278953552246	7.61203861236572	7.93712091445923	9.18593788146973	7.25883674621582	8.13847541809082	6.02621650695801	7.73928594589233	131	0.668360233306885	1002.64886474609	940.85498046875	Non-proliferative_Stroma
33520	142	643725	208	8.1754322052002	6.74943161010742	7.64129161834717	8.20510768890381	8.19271183013916	8.3386402130127	7.3273344039917	6.99596357345581	8.73127269744873	7.56923532485962	7.9126410484314	6.67483377456665	6.88106536865234	7.59383535385132	7.96990394592285	7.06175422668457	7.58316993713379	7.97814130783081	9.23412895202637	7.26590824127197	8.02626800537109	6.37060356140137	7.66413688659668	190	0.504222273826599	608.205261230469	409.778961181641	High-Vimentin
33520	142	643725	210	8.24095153808594	6.68506383895874	7.97356033325195	8.07759857177734	8.25179958343506	8.27429866790771	7.25369596481323	7.04115581512451	8.99744033813477	7.6001124382019	7.88558721542358	6.64434385299683	6.83862733840942	7.58245658874512	8.01826095581055	7.04475688934326	7.58602380752563	7.88508892059326	9.76587200164795	7.28825521469116	8.01199340820313	6.04869174957275	7.68590593338013	188	0.750845670700073	584.143615722656	411.675537109375	High-Vimentin
33520	142	643725	299	8.21531295776367	6.70176601409912	7.81626415252686	8.03935146331787	8.17748928070068	8.30837821960449	7.24301052093506	6.99093246459961	8.82949256896973	7.60383796691895	7.92332553863525	6.69596338272095	6.83355665206909	7.59797096252441	7.96573257446289	7.06525135040283	7.59344100952148	7.92335748672485	9.37306880950928	7.45893430709839	8.03884696960449	6.01900911331177	7.72679328918457	158	0.851740896701813	374.993682861328	445.803802490234	High-Vimentin
33520	143	453716	880	8.19145202636719	6.72404670715332	7.71365928649902	8.00035667419434	8.10638809204102	8.39390754699707	7.51407909393311	7.15915870666504	9.11709117889404	8.27434825897217	8.01647567749023	6.79135990142822	7.06009435653687	7.62170839309692	8.2495756149292	7.18998908996582	7.6026029586792	8.06386280059814	9.08626937866211	7.25322818756104	8.10370349884033	6.45673751831055	7.72874116897583	146	0.745850563049316	894.404113769531	610.534240722656	Non-proliferative_Stroma
33520	142	643725	523	8.12067031860352	6.63217449188232	7.71128368377686	7.82544088363647	8.16733837127686	8.24832344055176	7.16107606887817	6.93470621109009	8.76794910430908	7.60369873046875	7.84990978240967	6.5926570892334	6.70456647872925	7.57067775726318	8.09779357910156	6.98945617675781	7.56925535202026	7.79600954055786	9.65525054931641	7.25484561920166	8.00569820404053	5.82292366027832	7.63984441757202	145	0.861945748329163	359.296539306641	548.048278808594	High-Vimentin
33520	142	643725	531	8.18149185180664	6.70875835418701	7.75557279586792	8.14397621154785	8.26271724700928	8.26879978179932	7.30363941192627	7.04173946380615	8.78398323059082	7.60083675384521	7.9096827507019	6.64892482757568	6.81014251708984	7.59094190597534	7.77241182327271	7.03409814834595	7.57782888412476	7.84127569198608	8.94201469421387	7.23794364929199	8.06107807159424	5.91616678237915	7.63462352752686	152	0.574838161468506	343.125	553.223693847656	Non-proliferative_Stroma
33520	142	643725	606	8.4825439453125	6.82328605651855	8.14937877655029	8.08207321166992	8.24724578857422	8.35284996032715	7.32723522186279	7.25883102416992	9.17013931274414	7.6258978843689	7.97265529632568	6.74266481399536	6.86944246292114	7.61263418197632	7.9241099357605	7.10899257659912	7.58586168289185	7.96643686294556	9.35616397857666	7.24475479125977	8.11199855804443	5.90820741653442	7.65250205993652	153	0.593553125858307	355.751647949219	587.784301757813	Non-proliferative_Stroma
33520	142	643725	685	8.35642623901367	6.62028360366821	8.23347473144531	7.90667581558228	8.25590324401855	8.18558502197266	7.19268178939819	7.1377592086792	9.01788520812988	7.68590545654297	7.81433582305908	6.56627464294434	6.72700595855713	7.58302640914917	7.94170951843262	6.99687433242798	7.59702301025391	7.78621006011963	9.63780689239502	7.23585605621338	8.0172643661499	6.04883289337158	7.70007181167603	152	0.816797971725464	758.828918457031	625.848693847656	High-Vimentin
33520	142	643725	691	8.25948047637939	6.69525146484375	7.98649597167969	7.77493190765381	8.21933364868164	8.46840190887451	7.47507667541504	7.08669281005859	8.67586708068848	7.64827251434326	7.89030599594116	6.64907169342041	6.80969095230103	7.5921459197998	7.60476064682007	7.28327322006226	7.57639980316162	7.79366159439087	8.59485340118408	7.4072322845459	8.07535266876221	5.84151935577393	7.82324028015137	149	0.648774445056915	350.489929199219	625.859069824219	Non-proliferative_Stroma
33520	142	643725	692	8.53913879394531	6.76652860641479	8.32789611816406	8.0473108291626	8.36138439178467	8.3385648727417	7.34122800827026	7.22365474700928	9.2878475189209	7.66607761383057	7.93869781494141	6.7148175239563	6.83146667480469	7.60871553421021	8.40926647186279	7.07914113998413	7.6001763343811	7.86518621444702	9.19191074371338	7.34001064300537	8.05360984802246	5.90204477310181	7.72609281539917	195	0.75930917263031	403.189758300781	626.671813964844	Non-proliferative_Stroma
33520	144	158922	480	8.18160915374756	6.63673543930054	7.89889144897461	8.21687412261963	8.10801601409912	8.29679870605469	7.36709260940552	7.01983404159546	8.68975067138672	7.66636562347412	7.92954397201538	6.72487163543701	7.75056457519531	7.58657026290894	8.41953754425049	7.15985012054443	7.61606931686401	7.89062166213989	9.50073146820068	7.27797222137451	8.09960269927979	6.00412940979004	7.76126956939697	163	0.494008719921112	813.969299316406	504.932525634766	Proliferative_Stroma
33520	144	158922	488	8.17126274108887	6.73247814178467	7.75311470031738	8.0311975479126	8.19733428955078	8.35956001281738	7.29322242736816	7.08297920227051	8.99633407592773	7.756911277771	8.01723957061768	6.76889085769653	6.94092321395874	7.59779500961304	7.98451948165894	7.19304513931274	7.61155700683594	8.0029125213623	9.57852077484131	7.21021223068237	8.14145851135254	5.99565458297729	7.68855237960815	156	0.707775354385376	510.160247802734	508.512817382813	High-PDL1
33520	144	158922	491	8.12804126739502	6.7070631980896	7.65897750854492	8.15822792053223	8.20027542114258	8.46937656402588	7.51392602920532	7.1192364692688	8.86848068237305	7.73253440856934	8.0465669631958	6.82104015350342	7.01745700836182	7.60354948043823	7.87743377685547	7.24128770828247	7.64936304092407	8.02388191223145	9.46573829650879	7.20102262496948	8.19877529144287	6.03331613540649	7.82488107681274	146	0.592178642749786	553.068481445313	510.438354492188	High-PDL1
33520	144	158922	493	8.04569149017334	6.60533905029297	7.64298915863037	8.05605506896973	8.14315986633301	8.29990768432617	7.25441074371338	7.06792783737183	9.00426197052002	7.80418682098389	7.94750595092773	6.69535398483276	6.88248109817505	7.60858917236328	8.09934902191162	7.13032293319702	7.61060810089111	8.003173828125	10.3788909912109	7.2078013420105	8.09499263763428	5.94017124176025	7.66940402984619	164	0.622448086738586	457.597564697266	510.591461181641	High-Vimentin
33520	144	158922	507	7.96567678451538	6.56641626358032	7.53485774993896	8.08319282531738	8.21709823608398	8.28056812286377	7.2564058303833	7.14167070388794	8.75241184234619	7.65190649032593	7.92630386352539	6.69211864471436	6.86463785171509	7.59153890609741	7.91252040863037	7.1371111869812	7.61913013458252	7.96665954589844	9.42785358428955	7.22164821624756	8.09091091156006	6.02138614654541	7.7371883392334	214	0.58072030544281	383.920562744141	518.252319335938	Non-proliferative_Stroma
33520	144	158922	508	8.04917335510254	6.59462118148804	7.67607069015503	8.16826915740967	8.18967533111572	8.30271053314209	7.27536344528198	7.08371162414551	8.86185646057129	7.78698396682739	7.93644332885742	6.69317817687988	6.86037445068359	7.60487747192383	7.99604320526123	7.10341262817383	7.59128046035767	8.0123291015625	9.42262077331543	7.36638832092285	8.07710647583008	5.92502975463867	7.67238235473633	145	0.376376658678055	446.068969726563	517.144836425781	Low_eccentricity_medium_vimentin
33520	144	158922	512	8.06079959869385	6.68720293045044	7.55093050003052	8.20789909362793	8.20822143554688	8.35157489776611	7.35418510437012	7.17561197280884	8.87885761260986	7.68286561965942	8.01748466491699	6.79695510864258	6.98482513427734	7.63690614700317	8.23309707641602	7.2331337928772	7.66462278366089	8.03096961975098	9.16814136505127	7.23290920257568	8.15743064880371	6.02440357208252	7.80746555328369	119	0.642918527126312	525.126037597656	521.050415039063	High-PDL1
33520	144	158922	517	8.15082263946533	6.65005970001221	7.82471227645874	8.10068893432617	8.27187347412109	8.3558874130249	7.29384613037109	7.01398086547852	9.03164196014404	7.75305128097534	7.99605417251587	6.77374601364136	6.93520545959473	7.60728216171265	8.32065868377686	7.17947435379028	7.60877752304077	8.00881481170654	9.6246337890625	7.2216854095459	8.14668750762939	5.97292995452881	7.67728519439697	165	0.682367384433746	477.024230957031	523.200012207031	High-PDL1
33520	144	158922	519	8.1138973236084	6.62736892700195	7.78119897842407	8.10644626617432	8.13884925842285	8.2822732925415	7.25637674331665	7.05178594589233	8.79974174499512	7.66004228591919	8.01191425323486	6.80295896530151	6.89385271072388	7.5953631401062	7.9410572052002	7.14689922332764	7.62052345275879	8.02633380889893	8.90655517578125	7.20876169204712	8.09407520294189	6.02788972854614	7.73051118850708	124	0.861798942089081	579.758056640625	521.008056640625	Non-proliferative_Stroma
33520	144	158922	524	8.12761783599854	6.64453363418579	7.75743722915649	8.02669811248779	8.21225643157959	8.33413791656494	7.28416156768799	7.05328273773193	8.93022346496582	7.78432989120483	7.99153280258179	6.77228498458862	6.92982149124146	7.60763311386108	8.01263332366943	7.18447637557983	7.61412954330444	8.01023864746094	9.27171325683594	7.1912579536438	8.14889812469482	5.99985456466675	7.68682670593262	154	0.451906889677048	498.610382080078	527.116882324219	Low-vimentin
33520	144	158922	525	8.02672386169434	6.57604503631592	7.69600772857666	7.99222850799561	8.12214756011963	8.27169036865234	7.2382493019104	7.13505458831787	8.72821140289307	8.00454425811768	8.07601928710938	6.88039112091064	6.89031934738159	7.5882363319397	7.82701635360718	7.12803363800049	7.67041921615601	7.89222717285156	8.88633155822754	7.2162766456604	8.06684112548828	6.06801176071167	7.78921604156494	151	0.85126519203186	586.370849609375	528.132446289063	Non-proliferative_Stroma
33520	144	158922	541	8.14943885803223	6.63803815841675	7.74507856369019	8.24316596984863	8.25709438323975	8.34981155395508	7.337975025177	7.0600438117981	9.18410491943359	7.7964129447937	7.97451448440552	6.72627019882202	6.91030931472778	7.60317850112915	8.33154964447021	7.16872692108154	7.63296318054199	7.97688627243042	9.99289417266846	7.25757312774658	8.12901782989502	5.97656393051147	7.7297887802124	131	0.548151552677155	382.992370605469	531.068725585938	High-Vimentin
33520	144	158922	560	8.26917839050293	6.69679355621338	7.96387100219727	8.08872509002686	8.26076793670654	8.39615631103516	7.3483829498291	7.13059234619141	9.06993865966797	7.77331018447876	7.96540594100952	6.72849655151367	6.93060922622681	7.61375761032104	8.08456993103027	7.18004512786865	7.63430261611938	7.95840215682983	9.67363929748535	7.24205446243286	8.13282871246338	6.03398895263672	7.73270797729492	154	0.729071974754333	370.714294433594	540.597412109375	High-Vimentin
33520	144	158922	563	8.13161945343018	6.6456937789917	7.7722020149231	8.03452396392822	8.24202823638916	8.36775588989258	7.28863382339478	7.0904541015625	9.39653587341309	7.69190406799316	7.9941554069519	6.74889707565308	6.91499710083008	7.61021375656128	8.56393814086914	7.17614364624023	7.64655637741089	7.94073295593262	9.22946548461914	7.246901512146	8.13306713104248	6.00496244430542	7.75552797317505	179	0.459070295095444	401.022338867188	540.497192382813	Low-vimentin
33520	144	158922	633	7.97320938110352	6.51024150848389	7.66402912139893	8.0414867401123	8.23859119415283	8.28015041351318	7.27855968475342	7.27562856674194	8.91859912872314	7.82281398773193	7.92513132095337	6.6855263710022	6.87563610076904	7.60058689117432	8.17299842834473	7.11209535598755	7.62698650360107	7.97643613815308	9.64256858825684	7.20769834518433	8.10755348205566	6.01284074783325	7.78105211257935	179	0.629533231258392	432.016754150391	567.525146484375	High-Vimentin
33520	144	158922	664	8.03402137756348	6.58433485031128	7.62695026397705	8.05780124664307	8.20889568328857	8.28188228607178	7.26712894439697	7.09700202941895	8.8820104598999	7.74780178070068	7.90709972381592	6.6760368347168	6.90539646148682	7.59988498687744	7.97726726531982	7.1217794418335	7.66249179840088	7.90247821807861	9.19633960723877	7.23373699188232	8.05200004577637	6.0318660736084	7.84381532669067	118	0.514102697372437	740.457641601563	577.889831542969	Non-proliferative_Stroma
33520	144	158922	681	8.27218151092529	6.68912839889526	8.03595542907715	7.82161045074463	8.15384197235107	8.29505634307861	7.22923803329468	6.91528558731079	8.76142597198486	7.5860767364502	7.98282527923584	6.77183246612549	6.91028356552124	7.59714317321777	7.78236770629883	7.15545272827148	7.58466768264771	7.87632751464844	8.37601947784424	7.79794263839722	8.14712619781494	6.06560611724854	7.6520791053772	111	0.573419511318207	280.54052734375	585.387390136719	Low-vimentin
33520	144	158922	691	8.16682910919189	6.67011213302612	7.69619464874268	8.00335788726807	8.24516201019287	8.37095546722412	7.34237337112427	7.11905097961426	8.80673885345459	7.77595233917236	7.98870706558228	6.75022840499878	6.99651432037354	7.60284519195557	8.02395057678223	7.20777177810669	7.6748423576355	7.98681259155273	8.89192390441895	7.27312564849854	8.16781997680664	6.08933258056641	7.83054542541504	126	0.645764708518982	746.0634765625	588.428588867188	Non-proliferative_Stroma
33520	144	158922	705	8.12065315246582	6.61514377593994	7.81397771835327	8.01898574829102	8.20544815063477	8.36832141876221	7.3654088973999	7.10070896148682	9.10162353515625	7.78316211700439	8.06324672698975	6.86792278289795	6.99146366119385	7.63491630554199	7.95233631134033	7.14900732040405	7.72527742385864	7.99140310287476	9.87396812438965	7.27206134796143	8.07599830627441	6.2477650642395	7.91252088546753	202	0.675243020057678	711.60888671875	594.401000976563	High-PDL1
33520	144	158922	711	8.11465930938721	6.56667232513428	7.86562585830688	7.95950984954834	8.15896987915039	8.27493095397949	7.25225353240967	7.17408227920532	9.12543296813965	7.78049421310425	7.89343023300171	6.65398931503296	6.89158296585083	7.57665681838989	8.12732982635498	7.09539127349854	7.60502433776855	7.89210224151611	9.35074043273926	7.22920083999634	8.08924293518066	6.05235433578491	7.76972675323486	142	0.774463057518005	937.232421875	594.415466308594	Non-proliferative_Stroma
33520	144	158922	716	8.12438201904297	6.6323070526123	7.72710180282593	8.00137424468994	8.21233558654785	8.34584999084473	7.29486465454102	7.02751016616821	8.83356189727783	7.68580150604248	7.97971820831299	6.75225734710693	6.89778470993042	7.61579084396362	8.15483283996582	7.16397285461426	7.59266519546509	7.93691635131836	8.84072017669678	7.60016775131226	8.14091491699219	6.05657243728638	7.67615652084351	177	0.857926428318024	272.163848876953	596.994323730469	Non-proliferative_Stroma
33520	144	158922	1526	8.1777400970459	6.61325645446777	7.94392442703247	7.97281885147095	8.27325916290283	8.27309226989746	7.22240543365479	7.0800313949585	8.70230579376221	7.64710712432861	7.91780757904053	6.69422292709351	6.877516746521	7.58765745162964	7.7262864112854	7.10423707962036	7.58319616317749	7.92908143997192	9.09591770172119	7.26587915420532	8.04433059692383	5.97200536727905	7.6656641960144	168	0.775314629077911	467.601196289063	870.636901855469	Non-proliferative_Stroma
33520	144	158922	793	8.14160537719727	6.65093517303467	7.72249889373779	8.29806041717529	8.20901775360107	8.39189147949219	7.38718271255493	7.10557413101196	9.18278694152832	7.82831764221191	8.00047588348389	6.76028203964233	6.98895931243896	7.61502599716187	8.15646362304688	7.18879985809326	7.60702800750732	8.29905796051025	9.42071533203125	7.25687646865845	8.14646434783936	6.2112193107605	7.74130010604858	201	0.76961088180542	983.084594726563	618.671630859375	High-Vimentin
33520	144	158922	854	8.1841516494751	6.68149566650391	7.81315422058105	8.07322788238525	8.19717407226563	8.34014701843262	7.31388664245605	6.9836802482605	8.99424457550049	7.71048736572266	7.97308397293091	6.73195457458496	6.90291404724121	7.57801675796509	7.85231256484985	7.17134952545166	7.59462356567383	7.95927333831787	9.26986217498779	7.19949007034302	8.12765789031982	5.94555616378784	7.65114498138428	135	0.648620545864105	941.244445800781	636.948120117188	Non-proliferative_Stroma
33520	144	158922	879	8.15492916107178	6.66093826293945	7.80231904983521	7.90733861923218	8.11602306365967	8.31843662261963	7.27050495147705	7.01183938980103	8.77974128723145	7.67550420761108	8.17316722869873	6.97286510467529	6.89824771881104	7.5922155380249	7.8168830871582	7.171226978302	7.61718320846558	7.90307807922363	8.62952995300293	7.25282049179077	8.10570430755615	6.08896017074585	7.70807886123657	134	0.741607010364532	674.537292480469	646.611938476563	Low-vimentin
33520	142	643725	638	8.3623104095459	6.62649297714233	8.1937427520752	7.84417247772217	8.18907928466797	8.19734764099121	7.15314674377441	7.13796949386597	9.04925632476807	7.63123989105225	7.83954286575317	6.58330106735229	6.69378137588501	7.5788745880127	8.05846214294434	6.97261428833008	7.58326101303101	7.76555633544922	8.96015930175781	7.2483959197998	8.00645160675049	5.82708978652954	7.65567684173584	230	0.88561224937439	368.873901367188	600.913024902344	Non-proliferative_Stroma
33520	142	643725	702	8.3942985534668	6.74734306335449	8.01147365570068	8.20998287200928	8.31569385528564	8.35525608062744	7.32957649230957	7.07954978942871	9.14264678955078	7.76889610290527	7.92388105392456	6.6355996131897	6.8291711807251	7.60540628433228	8.08300495147705	7.05369186401367	7.57966899871826	7.98275423049927	9.41460418701172	7.37396621704102	8.11010456085205	5.79094076156616	7.71876955032349	106	0.599677324295044	324.103759765625	629.905639648438	Non-proliferative_Stroma
33520	142	643725	719	8.44541454315186	6.78256273269653	8.21729183197021	8.02445220947266	8.32177925109863	8.34850311279297	7.28137731552124	7.0156626701355	9.3088846206665	7.6478009223938	7.9223952293396	6.67747211456299	6.79921436309814	7.60069274902344	8.69004249572754	7.06251955032349	7.58304977416992	7.8694372177124	9.10110664367676	7.30559873580933	8.12211322784424	5.84116172790527	7.70922517776489	162	0.798015773296356	327.475311279297	639.339477539063	Non-proliferative_Stroma
33520	142	643725	728	8.3555793762207	6.74662590026855	7.89672803878784	8.11602687835693	8.2728271484375	8.29696559906006	7.26200294494629	7.06799793243408	8.94170188903809	7.64695072174072	7.93797540664673	6.67950630187988	6.79605531692505	7.60536956787109	7.88264513015747	7.06986904144287	7.58977270126343	7.85200166702271	9.36743450164795	7.33084058761597	8.05434226989746	5.83643770217896	7.66479206085205	176	0.529797434806824	373.715911865234	640.994323730469	High-Vimentin
33520	144	158922	741	8.12504291534424	6.65891170501709	7.72496747970581	8.31724262237549	8.34621810913086	8.37825679779053	7.34998416900635	7.38238382339478	8.95124340057373	7.83268165588379	7.99498510360718	6.75034236907959	7.00863075256348	7.61254978179932	8.10268878936768	7.16045522689819	7.60583066940308	8.44714260101318	9.62502098083496	7.21385097503662	8.09651279449463	6.22887659072876	7.68814277648926	151	0.749730587005615	437.337738037109	602.920532226563	High-Vimentin
33520	144	158922	1163	7.93285131454468	6.49819087982178	7.52199029922485	8.10488414764404	8.17638111114502	8.26032257080078	7.22351121902466	7.07892894744873	8.82102584838867	7.77472829818726	7.89121723175049	6.64188432693481	6.87055683135986	7.59509754180908	8.09178733825684	7.03524208068848	7.5780177116394	8.18004894256592	9.14706420898438	7.21892642974854	8.02285003662109	6.12888526916504	7.67641401290894	132	0.739863514900208	229.363632202148	745.7802734375	Non-proliferative_Stroma
33520	144	158922	1302	8.07236099243164	6.58352613449097	7.74829435348511	8.04133415222168	8.28038024902344	8.33017730712891	7.28915357589722	7.26785802841187	9.04384422302246	7.88997793197632	7.91810941696167	6.68325519561768	6.88826656341553	7.5932502746582	8.14943313598633	7.1018853187561	7.62464904785156	8.01599025726318	9.51727199554443	7.26819086074829	8.04839992523193	6.08273696899414	7.72612953186035	260	0.910942137241364	539.073059082031	795.873046875	High-Vimentin
33520	144	158922	1501	8.05793762207031	6.60960865020752	7.64622259140015	8.4735164642334	8.24212646484375	8.45210075378418	7.42511940002441	7.20906066894531	9.13807010650635	8.15953350067139	8.01398277282715	6.75029563903809	6.99185132980347	7.62169218063354	8.45518398284912	7.15084648132324	7.61459350585938	8.8031005859375	9.62042808532715	7.5936279296875	8.12017059326172	6.07405090332031	7.78183126449585	135	0.659575402736664	290.014801025391	861.355529785156	High-PDL1
33520	142	643725	70	8.08289527893066	6.6718921661377	7.62143325805664	8.07503604888916	8.21223831176758	8.26852703094482	7.22625970840454	7.09526586532593	8.89259147644043	7.67998647689819	7.87585783004761	6.62111902236938	6.84073209762573	7.59193181991577	8.21640110015869	7.02435874938965	7.58267116546631	8.18011093139648	9.0664644241333	7.28871917724609	8.0172872543335	6.73237609863281	7.66117095947266	144	0.582959055900574	702.291687011719	335.347229003906	Non-proliferative_Stroma
33520	142	643725	166	8.21858310699463	6.74671602249146	7.80108308792114	8.23792171478271	8.20672035217285	8.38512325286865	7.3524374961853	7.08156394958496	9.16865253448486	7.70003747940063	7.95111179351807	6.69239044189453	6.89273500442505	7.61762094497681	8.69338607788086	7.08549737930298	7.59736728668213	8.01219177246094	9.68506526947021	7.36511468887329	8.90380001068115	6.00819158554077	7.74658155441284	174	0.741877496242523	544.902282714844	389.051727294922	High-P21
33520	142	643725	172	8.41588973999023	6.87668943405151	8.08969116210938	8.21148109436035	8.23828506469727	8.41273880004883	7.37638092041016	7.11528253555298	8.85508060455322	7.72858762741089	7.91053199768066	6.6688871383667	9.34937477111816	7.62495040893555	7.94513845443726	7.15754795074463	7.60875940322876	7.97497987747192	10.0536479949951	7.73207139968872	8.16340446472168	5.99412155151367	7.69841718673706	187	0.784701585769653	422.882354736328	389.818176269531	High-proliferative_Stroma
33520	142	643725	175	8.17701148986816	6.73162937164307	7.76838397979736	7.89206171035767	8.15300750732422	8.29744434356689	7.26087236404419	6.97019290924072	8.7254810333252	7.55022192001343	7.90936326980591	6.64792060852051	6.80230093002319	7.58905410766602	7.78358459472656	7.04287767410278	7.58627605438232	7.88304328918457	9.42230606079102	7.2252459526062	8.01542949676514	6.0703010559082	7.67645502090454	201	0.86376029253006	595.696533203125	394.308471679688	High-Vimentin
33520	143	453716	668	8.0470142364502	6.58219146728516	7.67111873626709	7.78844928741455	8.1830530166626	8.18746757507324	7.23114252090454	7.07025957107544	8.2759313583374	7.68001842498779	7.86439943313599	6.66802501678467	6.78114080429077	7.5625114440918	7.39894962310791	7.02075052261353	7.56620740890503	7.72292852401733	8.65076541900635	7.18339014053345	7.97060012817383	5.79599714279175	7.62671327590942	150	0.836240351200104	1129.78002929688	542	Low-vimentin
33520	143	453716	692	8.09172630310059	6.63769197463989	7.7404842376709	7.75244474411011	8.11934280395508	8.28755474090576	7.26016855239868	6.98511219024658	8.7533597946167	7.61497211456299	7.87364482879639	6.61058473587036	6.86772298812866	7.58279800415039	7.62414407730103	7.09513282775879	7.56530380249023	7.79163980484009	8.99968147277832	7.26159811019897	8.01393413543701	5.81585836410522	7.62981176376343	145	0.70366495847702	325.717254638672	552.83447265625	Non-proliferative_Stroma
33520	143	453716	761	8.13195323944092	6.61396980285645	7.80447053909302	7.99484491348267	8.22854614257813	8.24330902099609	7.28100681304932	7.00959062576294	8.63698673248291	7.67256736755371	7.91207885742188	6.66885042190552	6.94015741348267	7.56809520721436	7.67474508285522	7.07316732406616	7.57635545730591	7.84468793869019	8.98688220977783	7.21668004989624	8.0169734954834	6.01250028610229	7.62955522537231	149	0.67957729101181	1133.22814941406	574.429504394531	Non-proliferative_Stroma
33520	143	453716	2031	8.32239723205566	6.80279397964478	7.71321201324463	8.09463977813721	8.21765995025635	8.49312496185303	7.43369150161743	7.15413331985474	8.91854476928711	7.86755275726318	8.06610584259033	6.84490489959717	7.27675533294678	7.6300163269043	8.61075782775879	7.25407218933105	7.63083934783936	8.16735172271729	8.75544452667236	7.42982625961304	8.26405620574951	6.50692892074585	7.77650213241577	167	0.538620233535767	801.215576171875	973.6826171875	Low-vimentin
33520	144	158922	922	8.11983394622803	6.61254596710205	7.79512548446655	7.91661548614502	8.2160120010376	8.27598285675049	7.26184988021851	7.09756326675415	8.70753002166748	7.66540670394897	8.15548706054688	6.9522533416748	6.91114282608032	7.5883412361145	7.88572263717651	7.13519954681396	7.63802289962769	7.93574237823486	8.49299907684326	7.24522638320923	8.08387756347656	6.02986526489258	7.7792592048645	173	0.805171489715576	703.445068359375	661.502868652344	Low-vimentin
33520	144	158922	963	8.21769905090332	6.60588884353638	7.94272232055664	8.08816623687744	8.24439334869385	8.30396270751953	7.30063104629517	7.22051239013672	9.04152297973633	7.87410354614258	7.90677118301392	6.66532802581787	6.87488746643066	7.59331512451172	8.00899505615234	7.08722734451294	7.61490774154663	7.97724008560181	9.327073097229	7.21334028244019	8.07093524932861	6.0062198638916	7.67982816696167	222	0.794715404510498	911.738708496094	675.121643066406	Non-proliferative_Stroma
33520	144	158922	966	8.16466617584229	6.68340826034546	7.8548641204834	7.98494148254395	8.1829309463501	8.35411071777344	7.42599868774414	7.05161046981812	8.70523929595947	7.7381796836853	7.97206926345825	6.75337171554565	6.90832138061523	7.59487009048462	7.77261781692505	7.44168567657471	7.62911367416382	7.89005279541016	9.56252956390381	7.23046064376831	8.12066459655762	5.9922661781311	7.79067659378052	106	0.813845694065094	846.094360351563	673.320739746094	High-Vimentin
33520	144	158922	970	8.1623067855835	6.67644596099854	7.80138874053955	8.0047550201416	8.18094825744629	8.30292892456055	7.25063562393188	7.0704140663147	8.86922264099121	7.72064161300659	8.16716861724854	6.96210432052612	6.91666269302368	7.59746122360229	7.76383399963379	7.1457896232605	7.63253211975098	7.94587850570679	9.62959384918213	7.20922708511353	8.07570171356201	5.99668598175049	7.70994424819946	170	0.810945272445679	674.441162109375	677.658813476563	High-Vimentin
33520	144	158922	979	8.10922908782959	6.58696222305298	7.79597473144531	7.98813247680664	8.17481136322021	8.25982189178467	7.25914573669434	7.13981008529663	8.73061084747314	7.6980037689209	7.9194221496582	6.6855902671814	6.87197589874268	7.59067535400391	7.80265808105469	7.12425851821899	7.63976001739502	7.86138772964478	8.96578598022461	7.23119592666626	8.06159019470215	5.98150253295898	7.7576699256897	143	0.453789502382278	745.517456054688	681.300720214844	Low-vimentin
33520	144	158922	1002	8.19170475006104	6.67848300933838	7.81341981887817	8.13083934783936	8.197265625	8.31951522827148	7.30923223495483	7.09254884719849	8.82443523406982	7.72213888168335	7.96464347839355	6.74375152587891	6.939528465271	7.60496520996094	7.77524471282959	7.18306064605713	7.62175798416138	7.89642524719238	9.3704833984375	7.22382879257202	8.10752487182617	6.04146242141724	7.73798084259033	134	0.786029696464539	804.820922851563	686.977600097656	High-Vimentin
33520	144	158922	1030	8.14901733398438	6.59712409973145	7.88815593719482	7.99996328353882	8.20543956756592	8.29100322723389	7.26330184936523	7.16795587539673	8.98849487304688	7.67766857147217	8.09584999084473	6.89905881881714	6.9038348197937	7.5988450050354	7.98608636856079	7.14102506637573	7.63813304901123	7.8902440071106	9.08641719818115	7.39063692092896	8.07201862335205	6.00731039047241	7.77241182327271	126	0.796543776988983	708.698425292969	696.817443847656	Non-proliferative_Stroma
33520	144	158922	1058	8.1162805557251	6.61295318603516	7.86057806015015	7.77375793457031	8.08928966522217	8.24692726135254	7.21037626266479	7.07159948348999	8.87372970581055	7.75304841995239	7.91240072250366	6.66701984405518	6.86847543716431	7.5924220085144	7.73162221908569	7.14150905609131	7.66621589660645	7.86286067962646	9.68638706207275	7.20701837539673	8.08264064788818	6.02286434173584	7.85849285125732	162	0.84864616394043	830.438293457031	708.777770996094	High-Vimentin
33520	142	643725	741	8.27276992797852	6.791663646698	7.86337375640869	7.71643543243408	8.08213138580322	8.28355598449707	7.230224609375	7.11731863021851	8.76596260070801	7.54848670959473	7.97566604614258	6.75509119033813	6.85919332504272	7.60723495483398	7.72538805007935	7.13742160797119	7.58487319946289	7.88839912414551	8.85293579101563	8.02044010162354	8.09221172332764	5.98366785049438	7.66101408004761	122	0.703641533851624	479.803283691406	645.803283691406	Endothelia
33520	142	643725	748	8.21412467956543	6.6605749130249	7.89017009735107	7.86516714096069	8.3093786239624	8.25865650177002	7.19568729400635	7.01884031295776	9.2003755569458	7.55442380905151	7.86849117279053	6.60665035247803	6.75070333480835	7.58299493789673	8.38934421539307	7.00255823135376	7.57831239700317	7.89203786849976	9.10139274597168	7.22956275939941	8.08535480499268	5.80224180221558	7.65456914901733	147	0.38936910033226	341.319732666016	649.775512695313	Low_eccentricity_medium_vimentin
33520	142	643725	789	8.28107452392578	6.78558778762817	7.92571067810059	8.45156002044678	8.32540225982666	8.33950996398926	7.41843366622925	7.00376605987549	8.95092010498047	7.67631149291992	7.94849157333374	6.71495962142944	6.85961484909058	7.61607599258423	8.57195281982422	7.08605241775513	7.59633159637451	7.99678754806519	9.87232398986816	7.51864004135132	8.05277633666992	5.92225646972656	7.74017715454102	83	0.739269554615021	1137.90356445313	670.156616210938	High-Vimentin
33520	142	643725	801	8.47432422637939	6.7180004119873	8.30080986022949	8.06142997741699	8.26957893371582	8.28399562835693	7.27263069152832	7.07427215576172	9.22714710235596	7.7096586227417	7.89236354827881	6.6844048500061	6.82262420654297	7.60205268859863	8.26690292358398	7.05959892272949	7.59686899185181	7.91524314880371	9.44356727600098	7.27434492111206	8.04106330871582	5.95308446884155	7.69142532348633	278	0.627328932285309	715.780578613281	678.525207519531	Non-proliferative_Stroma
33520	142	643725	804	8.15654277801514	6.73144674301147	7.61216974258423	7.79440259933472	8.0861349105835	8.28369331359863	7.20181131362915	7.01104259490967	8.85030460357666	7.65442323684692	7.9098334312439	6.66255712509155	6.77465057373047	7.58726787567139	8.23467540740967	7.06022834777832	7.59455490112305	7.98045015335083	9.65785121917725	7.23821830749512	8.05193328857422	6.48141527175903	7.67792892456055	142	0.561239361763	368.964782714844	676.035217285156	High-Vimentin
33520	142	643725	806	8.43949222564697	6.73724508285522	8.22999668121338	8.11864852905273	8.29404354095459	8.28101634979248	7.26420307159424	7.13785743713379	9.139479637146	7.71125030517578	7.903733253479	6.68782424926758	6.81863403320313	7.6098804473877	8.40789031982422	7.03925466537476	7.60451650619507	7.97638750076294	9.71626853942871	7.26482105255127	8.05566120147705	6.00043678283691	7.69048070907593	162	0.471326440572739	785.055541992188	677.716064453125	High-Vimentin
33520	142	643725	833	8.23050975799561	6.72957801818848	7.79229640960693	8.10788822174072	8.23213768005371	8.34613990783691	7.29477024078369	7.02706241607666	9.09928512573242	7.6463303565979	7.94202423095703	6.70659875869751	6.87316370010376	7.5861120223999	8.53095149993896	7.07995223999023	7.59231185913086	8.3067455291748	9.06490993499756	7.26815462112427	8.05321979522705	6.13982105255127	7.68561744689941	102	0.600136041641235	1033.57849121094	686.715698242188	Non-proliferative_Stroma
33520	142	643725	834	8.16254711151123	6.76080083847046	7.55810546875	8.07166385650635	8.15416049957275	8.31710433959961	7.31504917144775	7.04798078536987	8.73220348358154	7.56951189041138	7.9331841468811	6.68769788742065	6.80855083465576	7.60276460647583	8.108962059021	7.06808423995972	7.58411979675293	7.95486783981323	8.81373023986816	7.25540733337402	8.09083461761475	6.38457059860229	7.66222858428955	165	0.677116096019745	359.678802490234	689.351501464844	Non-proliferative_Stroma
33520	142	643725	836	8.39680671691895	6.75391244888306	7.88006114959717	7.94471168518066	8.21855640411377	8.44739627838135	7.34372758865356	7.3441276550293	9.28733158111572	7.92348003387451	8.00560760498047	6.78312349319458	6.97362232208252	7.63230276107788	8.6426944732666	7.14122486114502	7.62388610839844	7.91389608383179	9.56418418884277	7.86609172821045	8.14818096160889	6.03981065750122	7.82528591156006	118	0.491953432559967	695.483032226563	687.745788574219	High-Vimentin
33520	142	643725	841	8.58537101745605	6.82670640945435	8.35993099212646	8.30411052703857	8.31348609924316	8.32289600372314	7.3778223991394	7.03588104248047	9.17859935760498	7.64989519119263	7.94662237167358	6.73277425765991	6.84694290161133	7.6176233291626	8.3382682800293	7.09722471237183	7.59942150115967	7.90241479873657	9.5174388885498	7.26675176620483	8.11057376861572	5.92007350921631	7.68008804321289	148	0.602160155773163	730.087829589844	689.358093261719	Non-proliferative_Stroma
33520	142	643725	867	8.20925140380859	6.81127786636353	7.98114824295044	7.97306537628174	8.25085258483887	8.2467794418335	7.23142957687378	7.07254409790039	8.94040775299072	7.70243453979492	7.912672996521	6.68206119537354	6.78509092330933	7.59080791473389	7.84641790390015	7.04020118713379	7.59236812591553	7.86947727203369	9.05832862854004	7.19560766220093	8.01845169067383	5.90089321136475	7.65149307250977	264	0.617396473884583	1140.97351074219	700.886352539063	Non-proliferative_Stroma
33520	142	643725	870	8.48442077636719	7.0193567276001	7.98479986190796	8.24424076080322	8.11990356445313	8.44478034973145	7.41453886032104	7.11913108825684	9.14559650421143	7.63456916809082	8.04873085021973	6.80915880203247	6.98266649246216	7.6157021522522	8.15357112884521	7.18783617019653	7.62452840805054	8.05911350250244	9.65289497375488	7.79616832733154	8.12251091003418	6.17782640457153	7.67071962356567	194	0.432017683982849	826.5927734375	700.226806640625	High-Vimentin
33520	142	643725	874	8.20008373260498	6.75393056869507	7.72607326507568	7.827712059021	8.09137725830078	8.33038711547852	7.41221857070923	6.96256732940674	8.779616355896	7.63460111618042	8.0189847946167	6.77405881881714	7.13315105438232	7.60493993759155	7.94604206085205	7.10997581481934	7.59379720687866	7.89644336700439	8.77760791778564	7.27119064331055	8.24828147888184	6.03503370285034	7.98569917678833	187	0.707781851291656	237.508026123047	701.679138183594	Low-vimentin
33520	142	643725	875	8.28484725952148	6.7587571144104	7.89765739440918	8.06840705871582	8.27148532867432	8.32589530944824	7.27619886398315	7.02787256240845	9.06274604797363	7.75489234924316	7.96091985702515	6.69740438461304	6.83490657806396	7.60900926589966	8.1230936050415	7.07284927368164	7.60115432739258	7.91358375549316	9.01456546783447	7.26440954208374	8.09148979187012	5.89370250701904	7.65286827087402	240	0.504592955112457	344.904174804688	702.258361816406	Low-vimentin
33520	142	643725	885	8.23554801940918	6.74563264846802	7.83386278152466	8.50221252441406	8.23763275146484	8.33674812316895	7.36395359039307	7.03873729705811	9.03942203521729	7.6612696647644	7.9548192024231	6.70830249786377	6.82681941986084	7.61986875534058	8.5048942565918	7.07914018630981	7.59281206130981	8.20178985595703	9.17271423339844	7.46263217926025	8.04158592224121	5.88619184494019	7.70806074142456	95	0.762350380420685	1127.16845703125	702.873657226563	Non-proliferative_Stroma
33520	142	643725	899	8.40140056610107	6.75158882141113	8.20914745330811	8.09878635406494	8.39981174468994	8.34354877471924	7.64043378829956	7.21290397644043	9.16756820678711	7.72711610794067	7.98875522613525	6.70274496078491	6.84652233123779	7.61264228820801	8.51227378845215	7.07149648666382	7.60973119735718	7.91914415359497	9.28020095825195	7.2348484992981	8.24633693695068	5.96941757202148	7.80686330795288	144	0.695846915245056	267.131958007813	712.680541992188	Non-proliferative_Stroma
33520	142	643725	916	8.30908489227295	6.74855375289917	7.85890913009644	7.89540338516235	8.20003890991211	8.305832862854	7.28182315826416	7.06183290481567	8.83883953094482	7.58426475524902	7.93973302841187	6.70463991165161	6.83117246627808	7.59937429428101	7.6793270111084	7.10371780395508	7.6018328666687	7.89140748977661	8.96666431427002	7.23872804641724	8.0394868850708	5.93276691436768	7.65485763549805	239	0.732409119606018	553.974914550781	720.665283203125	Non-proliferative_Stroma
33520	142	643725	917	8.19791603088379	6.62796401977539	7.9001579284668	8.10481929779053	8.21108055114746	8.25879955291748	7.21448516845703	7.13780498504639	8.94643020629883	7.72083616256714	7.87263345718384	6.63354921340942	6.78504467010498	7.59833431243896	8.03584003448486	7.03113317489624	7.59455442428589	7.91838502883911	9.63564205169678	7.23937797546387	8.04165554046631	5.88069629669189	7.67670249938965	154	0.779630362987518	334.013000488281	720.461059570313	High-Vimentin
33520	142	643725	923	8.18518447875977	6.49814176559448	8.01168441772461	7.75577306747437	8.15210151672363	8.16111660003662	7.10741996765137	7.14244794845581	9.08831787109375	7.69584608078003	7.76104927062988	6.50386905670166	6.68778991699219	7.57045030593872	7.9668664932251	6.93035793304443	7.59478378295898	7.74237585067749	9.14536380767822	7.26111268997192	8.00370407104492	5.89363098144531	7.73049688339233	150	0.767773389816284	703.97998046875	719.166687011719	Non-proliferative_Stroma
33520	142	643725	926	8.36894512176514	6.79071760177612	8.18957233428955	7.8838267326355	8.22675514221191	8.26764392852783	7.2275013923645	6.92153167724609	8.96249103546143	7.62507104873657	7.94184589385986	6.71479797363281	6.84670209884644	7.58301162719727	7.92970657348633	7.05084419250488	7.58025979995728	7.9274787902832	8.69303607940674	7.20970106124878	8.04482841491699	6.13430595397949	7.63527536392212	203	0.837240397930145	1145.51232910156	722.985229492188	Non-proliferative_Stroma
33520	142	643725	941	8.34075736999512	6.76861095428467	8.11440944671631	8.01584148406982	8.19054317474365	8.25871658325195	7.25163507461548	6.90026140213013	8.87836170196533	7.60321235656738	7.92385005950928	6.69555997848511	6.80744504928589	7.58206701278687	7.666823387146	7.06757164001465	7.57787227630615	7.87313938140869	8.82142543792725	7.18874740600586	8.04973888397217	5.94372367858887	7.62131786346436	88	0.611485362052917	1127.55676269531	725.590881347656	Non-proliferative_Stroma
33520	142	643725	947	8.46453762054443	6.80747222900391	8.07821941375732	8.03490447998047	8.32574272155762	8.36119747161865	7.34516954421997	6.99960803985596	9.15539646148682	7.6368727684021	7.95613431930542	6.73142719268799	6.84358882904053	7.5897650718689	8.37824630737305	7.09789991378784	7.58934783935547	7.96056079864502	9.19574165344238	7.28320837020874	8.13429164886475	5.88222026824951	7.65250444412231	172	0.508326053619385	743.232543945313	730.6279296875	Non-proliferative_Stroma
33520	144	158922	1425	8.01186275482178	6.52444934844971	7.80681180953979	7.6049690246582	8.12784481048584	8.18279075622559	7.15008068084717	7.21110486984253	8.44277667999268	7.63418197631836	7.85246801376343	6.64506196975708	6.87069654464722	7.57107019424438	7.56303024291992	7.05145502090454	7.61183881759644	8.01675128936768	8.62908840179443	7.20531940460205	8.01194190979004	6.13357591629028	7.69449138641357	134	0.767463862895966	492.731353759766	837.679077148438	Non-proliferative_Stroma
33520	144	158922	1484	8.04867935180664	6.54974794387817	7.78372383117676	7.94777584075928	8.20372104644775	8.2894458770752	7.23097562789917	7.20478582382202	8.85734081268311	7.74028873443604	7.8972601890564	6.65875196456909	6.84673452377319	7.59175491333008	8.00582313537598	7.07826519012451	7.59809112548828	7.91113424301147	9.39451694488525	7.22425031661987	8.03975009918213	5.98521852493286	7.7014307975769	265	0.843371272087097	478.969818115234	855.369812011719	High-Vimentin
33520	142	643725	1145	8.17421245574951	6.65349531173706	7.79264402389526	7.7052059173584	8.0913553237915	8.21187496185303	7.14272785186768	7.02484941482544	8.71278285980225	7.58536863327026	7.87680435180664	6.61375761032104	6.74191188812256	7.564612865448	7.69365072250366	7.04265642166138	7.57731866836548	7.75044631958008	9.110032081604	7.40039014816284	8.03435611724854	5.80963277816772	7.79356479644775	151	0.320764005184174	663.596008300781	801.072875976563	Low_eccentricity_medium_vimentin
33520	142	643725	1153	8.22058582305908	6.73227119445801	7.8244833946228	8.15863418579102	8.30573558807373	8.31330585479736	7.30154514312744	7.13384342193604	8.94703483581543	7.6598744392395	7.9312481880188	6.67526197433472	6.82488489151001	7.60320711135864	8.34816265106201	7.05879068374634	7.58793115615845	7.89789342880249	9.35990238189697	7.3105616569519	8.04461669921875	5.95692348480225	7.68921995162964	236	0.602657198905945	334.63134765625	805.39404296875	Non-proliferative_Stroma
33520	142	643725	1160	8.25026988983154	6.74284315109253	7.82142543792725	7.83679437637329	8.05291271209717	8.30629062652588	7.31122541427612	7.08631992340088	9.24446868896484	7.71291017532349	7.96984338760376	6.74038124084473	6.87147760391235	7.61031007766724	7.98054027557373	7.11303806304932	7.66295289993286	7.94624853134155	9.01098823547363	7.20913553237915	8.22095584869385	5.92924976348877	7.79132509231567	94	0.515693426132202	835.585083007813	805.212768554688	Low-vimentin
33520	142	643725	1173	8.27635860443115	6.67212295532227	8.0312328338623	7.77452230453491	8.16625118255615	8.20791149139404	7.15700244903564	7.12424945831299	8.79538822174072	7.60629320144653	7.87771797180176	6.61733961105347	6.74721145629883	7.58405733108521	7.77653741836548	6.99261283874512	7.56744337081909	7.79840421676636	9.28388404846191	7.2667407989502	8.0090913772583	5.87536287307739	7.64876794815063	169	0.354681670665741	316.431945800781	811.798828125	Low_eccentricity_medium_vimentin
33520	142	643725	1175	8.38971138000488	6.76513528823853	8.08822154998779	7.89452648162842	8.34621238708496	8.32319641113281	7.29269361495972	7.03213548660278	9.36695766448975	7.69192028045654	7.94536590576172	6.71103763580322	6.82638359069824	7.60518789291382	8.30638408660889	7.07651805877686	7.60942840576172	7.866042137146	9.10863494873047	7.25479221343994	8.19660377502441	5.87308979034424	7.75639152526855	168	0.8358473777771	797.482116699219	810.773803710938	Non-proliferative_Stroma
33520	142	643725	1199	8.14007949829102	6.6277756690979	7.7782940864563	8.09783172607422	8.27549839019775	8.274658203125	7.24118185043335	7.14987802505493	9.01889991760254	7.66417264938354	7.87164068222046	6.65170383453369	6.80427026748657	7.6030855178833	8.2219181060791	7.03600215911865	7.59976720809937	7.84564161300659	9.68764686584473	7.25000905990601	8.03165340423584	5.92226886749268	7.67259931564331	264	0.647408306598663	606.284118652344	822.007568359375	High-Vimentin
33520	142	643725	1203	8.24433135986328	6.7592887878418	7.76079082489014	8.02877521514893	8.13392448425293	8.37064075469971	7.37326574325562	7.02733564376831	9.28941535949707	7.66465997695923	7.96297979354858	6.73741722106934	6.86475229263306	7.60893487930298	8.46598529815674	7.10799217224121	7.6682710647583	7.87281227111816	9.14896678924561	7.24014282226563	8.19167041778564	5.89339590072632	7.87468433380127	208	0.794655680656433	833.158630371094	822.918273925781	Non-proliferative_Stroma
33520	142	643725	1208	8.30293655395508	6.76541900634766	7.79666185379028	7.88418674468994	8.08682060241699	8.28585910797119	7.27310848236084	6.98310422897339	8.92593955993652	7.66118431091309	7.93049097061157	6.67356824874878	6.80737924575806	7.59204244613647	7.97404527664185	7.06893014907837	7.58505487442017	7.81323862075806	9.26926803588867	7.22257041931152	8.09470272064209	5.82384920120239	7.63973140716553	173	0.446705937385559	653.098266601563	823.890197753906	Low-vimentin
33520	142	643725	1223	8.17320251464844	6.72234725952148	7.65583992004395	8.1974573135376	8.17709255218506	8.29999256134033	7.31201553344727	7.00909566879272	8.73641777038574	7.615149974823	7.92473125457764	6.70655059814453	6.81017065048218	7.58678007125854	7.79934978485107	7.08558130264282	7.5973424911499	7.86282920837402	9.03233432769775	7.21023416519165	8.08547115325928	5.82527732849121	7.62507724761963	196	0.923776686191559	679.209167480469	833.678588867188	Non-proliferative_Stroma
33520	142	643725	1238	8.20392799377441	6.71186828613281	7.71493339538574	7.97137260437012	8.1677713394165	8.31042575836182	7.30210638046265	7.09797096252441	8.94963932037354	7.68320274353027	7.94123363494873	6.72047424316406	6.84906625747681	7.58654451370239	8.04909420013428	7.08475112915039	7.65921354293823	7.94270086288452	9.75229358673096	7.36209058761597	8.26634120941162	5.90237426757813	7.99277400970459	190	0.830485284328461	786.515808105469	834.45263671875	High-Vimentin
33520	142	643725	1242	8.12750434875488	6.67420816421509	7.60234785079956	8.15097332000732	8.30322647094727	8.3011360168457	7.28987836837769	7.16880750656128	9.03436088562012	7.6859769821167	7.91599369049072	6.69803619384766	6.82415151596069	7.59115076065063	8.27885246276855	7.07837343215942	7.59777402877808	7.96107196807861	9.62365531921387	7.23420810699463	8.10452461242676	5.85785627365112	7.649817943573	186	0.652994871139526	668.51611328125	836.177429199219	High-Vimentin
33520	142	643725	1244	8.54499053955078	6.7596230506897	8.38888835906982	8.3128137588501	8.26329135894775	8.28170108795166	7.36058664321899	7.06700801849365	9.26222896575928	7.60586929321289	7.92175817489624	6.68383550643921	6.79170179367065	7.61067533493042	8.55154228210449	7.07152080535889	7.59874820709229	7.86189460754395	9.04170513153076	7.26003313064575	8.04701519012451	5.90069055557251	7.71817970275879	145	0.853834748268127	973.510314941406	836.227600097656	Non-proliferative_Stroma
33520	142	643725	1253	8.12665271759033	6.68331623077393	7.59120225906372	8.04352855682373	8.15349102020264	8.31124305725098	7.29338550567627	7.17175102233887	9.17300701141357	7.74801969528198	7.94317960739136	6.73385715484619	6.81625509262085	7.59452772140503	8.39813232421875	7.10466384887695	7.6598162651062	7.89132690429688	8.98951148986816	7.41930389404297	8.17631721496582	5.83482551574707	7.80380153656006	196	0.741022646427155	725.668395996094	837.326538085938	Non-proliferative_Stroma
33520	142	643725	1254	8.33079528808594	6.76986265182495	7.98528146743774	8.09158039093018	8.26666355133057	8.26076221466064	7.2518835067749	6.98629999160767	8.76778984069824	7.57054471969604	7.9612979888916	6.73734903335571	6.80453968048096	7.58997297286987	7.62319087982178	7.08402872085571	7.59232711791992	7.96866416931152	9.27450561523438	7.19582557678223	8.0925760269165	5.90471982955933	7.65493535995483	208	0.598701775074005	1110.9375	837.360595703125	Non-proliferative_Stroma
33520	142	643725	1256	8.25345611572266	6.7786865234375	7.74697351455688	8.06398868560791	8.0834321975708	8.31636428833008	7.2694993019104	6.91277027130127	8.93550491333008	7.61745691299438	7.95865774154663	6.70994997024536	6.82736158370972	7.60148859024048	8.05985546112061	7.09081506729126	7.59738826751709	7.86198234558105	9.52737236022949	7.21149587631226	8.10933494567871	5.82024574279785	7.66170072555542	255	0.592904806137085	651.682373046875	840.737243652344	High-Vimentin
33520	142	643725	1257	8.29228973388672	6.79913759231567	7.72964239120483	8.09970283508301	8.23921966552734	8.33323097229004	7.35757684707642	6.98740005493164	9.1096134185791	7.63693618774414	7.96339511871338	6.75602436065674	6.84235334396362	7.6057562828064	8.05328750610352	7.12232875823975	7.61826324462891	8.02694320678711	9.4045238494873	7.23607587814331	8.21250438690186	5.86506223678589	7.6886191368103	123	0.867174446582794	812.121948242188	837.422790527344	High-Vimentin
33520	142	643725	1267	8.2983922958374	6.87227249145508	7.65413999557495	7.8694863319397	8.11767196655273	8.34712791442871	7.35725831985474	6.97473955154419	8.85092258453369	7.6220178604126	7.99017143249512	6.77681541442871	6.91887331008911	7.59927845001221	7.82550048828125	7.15648984909058	7.61110830307007	8.04884815216064	9.75988483428955	7.20308828353882	8.16510963439941	5.96707105636597	7.65913677215576	122	0.737541496753693	911.754089355469	841.508178710938	High-Vimentin
33520	142	643725	1274	8.28189086914063	6.7862434387207	7.92428731918335	7.95357465744019	8.11722755432129	8.30085182189941	7.30912590026855	6.96906280517578	8.94622993469238	7.65528678894043	7.98600912094116	6.76442098617554	6.88352203369141	7.60437393188477	7.80944967269897	7.11558198928833	7.60426473617554	8.2205696105957	9.10414600372314	7.19514846801758	8.16287136077881	6.36890602111816	7.67667102813721	155	0.747663676738739	926.432250976563	844.935485839844	Non-proliferative_Stroma
33520	142	643725	1275	8.27031707763672	6.73122882843018	7.86060619354248	7.95560598373413	8.19937038421631	8.28692722320557	7.27094030380249	7.00852584838867	8.94615650177002	7.60606718063354	7.9435567855835	6.72087430953979	6.82907295227051	7.58994054794312	7.87419462203979	7.09031915664673	7.63222551345825	7.87717914581299	8.82152271270752	7.2260046005249	8.19389152526855	5.86817026138306	7.79287767410278	306	0.845453917980194	778.79736328125	848.61767578125	Non-proliferative_Stroma
33520	142	643725	1284	8.31252956390381	6.74369525909424	7.93099927902222	7.94874000549316	8.18964958190918	8.29748153686523	7.25243234634399	7.02964305877686	9.06455230712891	7.68807792663574	7.93041944503784	6.66654491424561	6.82420301437378	7.59808492660522	8.21998500823975	7.08087205886841	7.60261917114258	7.8727912902832	9.23387718200684	7.21445035934448	8.12142944335938	5.84364366531372	7.69678735733032	204	0.845749020576477	633.715698242188	849.083312988281	Non-proliferative_Stroma
33520	142	643725	1291	8.45117378234863	6.89517259597778	7.97642230987549	8.18102836608887	8.31883144378662	8.46043014526367	7.36740875244141	7.18223571777344	9.60025215148926	7.78075456619263	7.97731971740723	6.74167490005493	6.886061668396	7.62173509597778	8.91879272460938	7.10289001464844	7.61619710922241	7.89155721664429	10.235499382019	7.29569530487061	8.32131862640381	5.86178398132324	7.78255748748779	137	0.657127559185028	816.547424316406	851.094909667969	High-Vimentin
33520	142	643725	1296	8.21484756469727	6.72455024719238	7.82465791702271	7.7986307144165	8.14477348327637	8.29846858978271	7.22799873352051	7.05775117874146	8.98735427856445	7.648766040802	7.92425775527954	6.67634582519531	6.80508089065552	7.59017753601074	7.9352011680603	7.09676694869995	7.59367227554321	8.27468013763428	9.17849254608154	7.21900367736816	8.05312156677246	6.34638500213623	7.65691947937012	164	0.345413476228714	595.353637695313	853.140258789063	Low_eccentricity_medium_vimentin
33520	142	643725	1297	8.3305778503418	6.75221395492554	7.89194965362549	8.04215812683105	8.16965484619141	8.30487060546875	7.33534622192383	7.19861698150635	9.33597278594971	7.74326086044312	7.96181726455688	6.75282621383667	6.85883283615112	7.60455417633057	8.07385635375977	7.13456106185913	7.71720695495605	7.93034505844116	9.19766902923584	7.22882890701294	8.16481018066406	5.87875890731812	7.86239385604858	145	0.783692836761475	870.006896972656	852.710327148438	Non-proliferative_Stroma
33520	142	643725	1301	8.31234073638916	6.762038230896	7.87685489654541	8.01932525634766	8.19726657867432	8.33955669403076	7.32359409332275	7.19125318527222	9.39435863494873	7.69847774505615	7.97776699066162	6.74690389633179	6.84373235702515	7.60826635360718	8.23963928222656	7.1156792640686	7.66054725646973	7.88994550704956	8.99688911437988	7.26067924499512	8.14738273620605	5.82732963562012	7.77784729003906	184	0.714699447154999	857.342407226563	854.91845703125	Non-proliferative_Stroma
33520	142	643725	1306	8.28668022155762	6.76515913009644	7.87111568450928	8.05247974395752	8.32385158538818	8.33256435394287	7.34176874160767	7.34708309173584	9.40930557250977	7.83126449584961	7.97478055953979	6.75590848922729	6.8978910446167	7.61962223052979	8.19232940673828	7.16242837905884	7.76056575775146	7.95745754241943	9.47197341918945	7.22812128067017	8.2023401260376	5.85070705413818	7.90972423553467	125	0.704947113990784	894.719970703125	856.823974609375	High-PDL1
33520	142	643725	1308	8.30586433410645	6.77285289764404	8.01161575317383	7.78060817718506	8.180419921875	8.26771068572998	7.22176313400269	6.9196138381958	8.6915168762207	7.51681900024414	7.94247055053711	6.72738075256348	6.79684734344482	7.57813835144043	7.61532258987427	7.10887098312378	7.58779573440552	7.8237566947937	8.95303535461426	7.21616268157959	8.06994342803955	5.89412927627563	7.67596387863159	141	0.524335443973541	1109.62414550781	856.723388671875	Non-proliferative_Stroma
33520	142	643725	1309	8.26159858703613	6.71371221542358	7.8729043006897	7.80688524246216	8.15172100067139	8.25711059570313	7.20657873153687	6.92847299575806	8.8190221786499	7.59954071044922	7.9055027961731	6.65151214599609	6.80792045593262	7.58913803100586	7.68423557281494	7.04930639266968	7.57813882827759	7.82905864715576	9.02949333190918	7.25123691558838	8.06344413757324	5.93182373046875	7.65384340286255	151	0.690070331096649	360.748352050781	857.7880859375	Non-proliferative_Stroma
33520	142	643725	1317	8.35733318328857	6.77977180480957	7.85876941680908	8.35730934143066	8.34839725494385	8.32101058959961	7.38134098052979	7.08250522613525	9.34981822967529	7.67514610290527	7.95799398422241	6.7253303527832	6.85904169082642	7.61351490020752	8.4443826675415	7.08981800079346	7.59364652633667	8.03837299346924	9.61142921447754	7.22476577758789	8.09175968170166	5.87788057327271	7.69076681137085	174	0.751671135425568	984.362060546875	857.614929199219	High-Vimentin
33520	142	643725	1329	8.25047492980957	6.74188089370728	7.74377918243408	7.90181255340576	8.06520748138428	8.29832458496094	7.26538181304932	6.94245147705078	8.97010040283203	7.64215087890625	7.96736478805542	6.7611927986145	6.84806203842163	7.60115432739258	8.01427555084229	7.09332847595215	7.59309339523315	7.89516592025757	9.42302989959717	7.2367844581604	8.10613441467285	5.83340358734131	7.64128589630127	131	0.69696319103241	674.587768554688	863.290100097656	Non-proliferative_Stroma
33520	142	643725	1330	8.20032691955566	6.74322175979614	7.75676202774048	7.87081575393677	8.14412689208984	8.37380886077881	7.26094150543213	7.04785299301147	9.0557861328125	7.69375324249268	7.97194576263428	6.71650981903076	6.88201475143433	7.59232616424561	8.03049278259277	7.11964988708496	7.5959734916687	8.74814319610596	8.83856105804443	7.21703815460205	8.09687614440918	6.37095165252686	7.64024543762207	114	0.848006784915924	591.964904785156	864.570190429688	Non-proliferative_Stroma
33520	142	643725	1332	8.21480941772461	6.70337820053101	7.86526536941528	7.8007345199585	8.11768436431885	8.26017570495605	7.17950868606567	6.92029666900635	8.93673419952393	7.63434839248657	7.92411994934082	6.66665124893188	6.82125949859619	7.58836698532104	7.81844282150269	7.05660963058472	7.59891986846924	7.9646782875061	8.68991088867188	7.22124099731445	8.04071140289307	5.97282266616821	7.65980005264282	129	0.643358826637268	331.317840576172	864.007751464844	Non-proliferative_Stroma
33520	142	643725	1333	8.23765182495117	6.6942458152771	7.85439395904541	7.89461183547974	8.15854549407959	8.24082946777344	7.22363233566284	7.02971792221069	8.96918106079102	7.62421035766602	7.91228199005127	6.6799201965332	6.7875018119812	7.58862066268921	7.92687320709229	7.06412696838379	7.62676334381104	7.89447832107544	9.11528301239014	7.21260690689087	8.19466876983643	5.82352828979492	7.7737135887146	184	0.788225591182709	799.619567871094	867.032592773438	Non-proliferative_Stroma
33520	142	643725	1342	8.28505325317383	6.79694318771362	7.72857904434204	8.22757053375244	8.26025581359863	8.34024238586426	7.34889507293701	7.06626319885254	8.93020153045654	7.7452449798584	7.98390769958496	6.77120065689087	6.90345048904419	7.60712194442749	7.96574640274048	7.12482261657715	7.6327486038208	7.93596744537354	9.6402645111084	7.23254680633545	8.1613712310791	5.84363555908203	7.68357467651367	159	0.678977787494659	711.427673339844	868.987426757813	High-Vimentin
33520	142	643725	1347	8.26571655273438	6.74973917007446	7.89716148376465	7.86354875564575	8.10014629364014	8.28517246246338	7.27777242660522	6.98262214660645	9.17758369445801	7.67752599716187	7.94996404647827	6.73062181472778	6.86298131942749	7.59097528457642	8.08398532867432	7.07566356658936	7.63290023803711	7.82120990753174	8.40794467926025	7.22492027282715	8.20992279052734	5.87345027923584	7.7971625328064	262	0.588565528392792	842.759521484375	872.431274414063	Low-vimentin
33520	142	643725	1348	8.52159786224365	6.84234809875488	8.23617076873779	8.02602386474609	8.30084323883057	8.32804489135742	7.31596851348877	6.98923349380493	9.24658584594727	7.63623046875	7.98416757583618	6.76998233795166	6.84647369384766	7.60815525054932	8.17316436767578	7.12968397140503	7.59698486328125	8.18632316589355	9.81570243835449	7.25874376296997	8.15085220336914	6.33723735809326	7.65880107879639	172	0.858279764652252	1056.46508789063	869.331420898438	High-Vimentin
33520	142	643725	1356	8.28919219970703	6.77653980255127	7.73591279983521	8.11814880371094	8.19603538513184	8.31870460510254	7.33419132232666	6.96383333206177	8.99369716644287	7.66379928588867	7.96796131134033	6.74729156494141	6.83809900283813	7.58088064193726	7.96268224716187	7.09444332122803	7.62747478485107	7.8629412651062	9.60145854949951	7.21378946304321	8.14782428741455	5.82976865768433	7.73622465133667	175	0.721214294433594	726.794311523438	872.611450195313	High-Vimentin
33520	142	643725	1357	8.46785354614258	6.79922533035278	8.34422016143799	7.81034564971924	8.26571559906006	8.26901435852051	7.2389817237854	6.95263195037842	9.05025386810303	7.55221509933472	7.93023490905762	6.71962451934814	6.82612419128418	7.5826416015625	7.87671041488647	7.07641506195068	7.59681177139282	7.85269165039063	9.68157863616943	7.25726461410522	8.04208087921143	5.84225940704346	7.6487922668457	237	0.875857949256897	1121.01684570313	874.590698242188	High-Vimentin
33520	142	643725	1359	8.29572772979736	6.78859901428223	7.75888013839722	7.87874603271484	8.08465194702148	8.31576156616211	7.34324502944946	6.99769258499146	9.05188179016113	7.69088506698608	7.97699594497681	6.75480699539185	6.8683295249939	7.62554836273193	7.8747091293335	7.11770915985107	7.61075115203857	7.84866714477539	9.10365867614746	7.23591661453247	8.20158195495605	5.83904314041138	7.70216131210327	293	0.820201635360718	694.494873046875	875.027282714844	Non-proliferative_Stroma
33520	142	643725	1361	8.21389389038086	6.71827220916748	7.68553304672241	7.94958686828613	8.22204399108887	8.31703186035156	7.26252841949463	7.06798601150513	9.04701995849609	7.68062210083008	7.96479845046997	6.72338771820068	6.82405376434326	7.59113216400146	8.14006805419922	7.08866834640503	7.58339309692383	7.87472629547119	9.33061027526855	7.23989629745483	8.1247501373291	5.85410833358765	7.64135074615479	119	0.727851629257202	666.647033691406	872.789916992188	Non-proliferative_Stroma
33520	142	643725	1362	8.23224067687988	6.7177562713623	7.84764909744263	7.89877843856812	8.13058280944824	8.30123424530029	7.21602630615234	6.91468143463135	8.95244789123535	7.59156894683838	7.93852758407593	6.693199634552	6.81243324279785	7.59614610671997	7.9065842628479	7.05260848999023	7.57913732528687	8.04419612884521	8.52342414855957	7.25988292694092	8.04305648803711	6.59868621826172	7.63877630233765	100	0.673646688461304	333.480010986328	874.280029296875	Low-vimentin
33520	142	643725	1363	8.48444080352783	6.77240943908691	8.21246147155762	7.98065328598022	8.31637191772461	8.27561187744141	7.30916976928711	7.01455116271973	9.16029357910156	7.6095118522644	7.92416667938232	6.7020149230957	6.770920753479	7.59709596633911	7.9088249206543	7.05977630615234	7.59435892105103	7.91016292572021	9.48331165313721	7.20474576950073	8.08610820770264	5.85474348068237	7.68167209625244	157	0.674131393432617	1021.47131347656	875.605102539063	High-Vimentin
33520	142	643725	1365	8.33288955688477	6.71038103103638	8.02506732940674	8.04627799987793	8.35644721984863	8.29733371734619	7.30959415435791	7.12755584716797	9.16448783874512	7.6752667427063	7.92970514297485	6.71202421188354	6.81502771377563	7.59628438949585	8.16307067871094	7.0896577835083	7.64320659637451	7.84604263305664	9.84293556213379	7.24284601211548	8.22606754302979	5.88077259063721	7.82663631439209	163	0.721585929393768	791.926391601563	879.263793945313	High-Vimentin
33520	143	453716	1891	8.22233581542969	6.76080083847046	7.76058673858643	8.34764003753662	8.20810985565186	8.54174137115479	7.61646318435669	7.19956398010254	9.11300086975098	7.69449901580811	8.02345561981201	6.81353187561035	7.0691180229187	7.61846160888672	8.64345455169678	7.27753639221191	7.66143226623535	7.98451662063599	9.64220809936523	7.56496286392212	8.15117263793945	6.08857679367065	7.8866400718689	189	0.665687501430511	804.846557617188	927.947082519531	High-PDL1
33520	142	643725	1496	8.26658058166504	6.68914222717285	7.91058158874512	7.94244575500488	8.17536640167236	8.26778411865234	7.23058938980103	7.04430627822876	9.24528980255127	7.75567674636841	7.92778491973877	6.69486045837402	6.79928398132324	7.5853853225708	8.26914215087891	7.07462167739868	7.67953252792358	7.91608715057373	9.2228364944458	7.23393821716309	8.28828430175781	5.87237215042114	7.94319438934326	166	0.662433207035065	710.006042480469	930.48193359375	Non-proliferative_Stroma
33520	142	643725	1497	8.26327037811279	6.74578619003296	7.79377937316895	8.12105178833008	8.13199234008789	8.3091926574707	7.34163951873779	7.07154560089111	9.05212783813477	7.59743881225586	7.95818424224854	6.73755979537964	6.81884622573853	7.59220886230469	7.96484851837158	7.11149597167969	7.64503145217896	7.87027263641357	9.06121158599854	7.20903301239014	8.23439979553223	5.85843372344971	7.8420238494873	154	0.719618797302246	840.688293457031	930.772705078125	Non-proliferative_Stroma
33520	142	643725	1503	8.09896564483643	6.70167779922485	7.55039691925049	8.12626457214355	8.21946811676025	8.50356674194336	7.58674669265747	7.13286447525024	8.94985389709473	7.7703070640564	7.94924736022949	6.69994401931763	7.93040943145752	7.60891675949097	8.02043342590332	7.1117148399353	7.59828090667725	8.55897521972656	9.41658210754395	7.23175430297852	8.09578800201416	6.36947536468506	7.91189098358154	161	0.687972605228424	437.565216064453	933.391296386719	Proliferative_Stroma
33520	142	643725	1506	8.252366065979	6.73575639724731	7.77870273590088	8.0839262008667	8.23651504516602	8.29664134979248	7.27573871612549	6.97457885742188	8.9208459854126	7.65211963653564	7.97852230072021	6.76247358322144	6.84209680557251	7.60113763809204	7.9890284538269	7.09786939620972	7.60532140731812	7.9522647857666	9.52746200561523	7.2135968208313	8.10399627685547	5.91152477264404	7.64217901229858	253	0.879767000675201	641.071166992188	934.059265136719	High-Vimentin
33520	142	643725	1508	8.2681360244751	6.68936967849731	7.94980335235596	7.83407878875732	8.32076263427734	8.25942134857178	7.17585849761963	6.96478796005249	9.08494186401367	7.70556783676147	7.88762855529785	6.62444448471069	6.77194929122925	7.58993768692017	7.83207321166992	7.03923273086548	7.61241912841797	7.84473752975464	9.27819728851318	7.20986843109131	8.4934663772583	6.7873682975769	8.17407703399658	168	0.354849696159363	341.577392578125	935.47021484375	Low_eccentricity_medium_vimentin
33520	142	643725	1509	8.23111152648926	6.84141445159912	7.57755136489868	8.0448522567749	8.08391666412354	8.37943935394287	7.37335300445557	7.00583791732788	9.43842697143555	7.67908096313477	8.0166187286377	6.80963897705078	6.91313695907593	7.61543416976929	8.55933380126953	7.16898822784424	7.64312267303467	7.99057483673096	9.21856307983398	7.26742219924927	8.2436351776123	5.90188121795654	7.7528395652771	149	0.731015384197235	788.28857421875	936.818786621094	High-PDL1
33520	142	643725	1516	8.58443355560303	6.79104423522949	8.36579513549805	7.97580575942993	8.31521987915039	8.31914710998535	7.29411506652832	6.90489149093628	9.22988510131836	7.6044225692749	7.93617725372314	6.70515966415405	6.78477478027344	7.58818435668945	8.03117275238037	7.06392383575439	7.59212112426758	7.821204662323	9.62159252166748	7.2399787902832	8.14333057403564	5.80153512954712	7.65891742706299	171	0.812029778957367	986.111083984375	937.561401367188	High-Vimentin
33520	142	643725	1527	8.28989696502686	6.79200220108032	7.87362623214722	7.81233930587769	8.1427698135376	8.29991722106934	7.28168392181396	6.92494869232178	9.12815856933594	7.58908414840698	7.97358846664429	6.7669243812561	6.82800006866455	7.5927677154541	7.83648586273193	7.1249475479126	7.60714244842529	7.85007238388062	8.92800807952881	7.23327779769897	8.18767833709717	5.84646987915039	7.68762922286987	187	0.75078547000885	818.732604980469	942.128356933594	Non-proliferative_Stroma
33520	142	643725	1528	8.35315418243408	6.82442140579224	7.95207452774048	7.88779640197754	8.04808330535889	8.35801601409912	7.34750318527222	6.90101194381714	9.1541862487793	7.59074068069458	7.9886999130249	6.74799203872681	6.82689619064331	7.60095024108887	7.88813018798828	7.12918567657471	7.64291572570801	7.8795280456543	8.62277507781982	7.23979568481445	8.19801235198975	5.86823701858521	7.79106092453003	136	0.209889531135559	847.360290527344	942.602966308594	Low_eccentricity_medium_vimentin
33520	142	643725	1529	8.26540660858154	6.76936101913452	7.76961994171143	8.06736469268799	8.06917667388916	8.35370349884033	7.34990406036377	7.00998020172119	9.36488151550293	7.62711048126221	7.99070835113525	6.75412034988403	6.85955762863159	7.60875272750854	8.23103523254395	7.14072799682617	7.62903690338135	7.89000701904297	9.62795734405518	7.24395513534546	8.1806755065918	5.87971544265747	7.77327680587769	147	0.6924968957901	860.768737792969	941.4013671875	High-Vimentin
33520	142	643725	1530	8.33966064453125	6.74170732498169	8.05199813842773	7.83230924606323	8.16132164001465	8.25308227539063	7.21949291229248	7.07595157623291	8.95542812347412	7.60258722305298	7.92212629318237	6.68542528152466	7.00178575515747	7.58518648147583	7.93022918701172	7.06865739822388	7.5970401763916	7.83249378204346	9.30508041381836	7.31145906448364	8.08720207214355	5.82347583770752	7.71394824981689	172	0.60012423992157	912.517456054688	944.31396484375	Non-proliferative_Stroma
33520	142	643725	1531	8.14039039611816	6.7223973274231	7.49612665176392	7.8755259513855	8.27756690979004	8.29207992553711	7.25982761383057	6.96544456481934	9.11413764953613	7.66247320175171	7.95183944702148	6.72796392440796	6.80570936203003	7.58976459503174	7.89754629135132	7.08445167541504	7.58571481704712	7.86957597732544	8.87919902801514	7.20867395401001	8.17653274536133	5.85708045959473	7.65078926086426	171	0.730975210666656	697.233947753906	945.070190429688	Non-proliferative_Stroma
33520	142	643725	1534	8.25940036773682	6.69829797744751	7.87955665588379	7.97184467315674	8.18918418884277	8.24520969390869	7.23167848587036	7.05622100830078	9.07325458526611	7.65006542205811	7.89607810974121	6.6699333190918	6.95510911941528	7.58841180801392	7.97803783416748	7.04543972015381	7.59554290771484	7.8500509262085	9.1825065612793	7.4841570854187	8.10409736633301	5.81913614273071	7.6914119720459	207	0.828108847141266	933.787414550781	946.062805175781	Non-proliferative_Stroma
33520	142	643725	1538	8.2735710144043	6.72095632553101	7.85367727279663	7.87689018249512	8.16100120544434	8.29323291778564	7.22392749786377	6.98862791061401	9.17835903167725	7.76010036468506	7.9624137878418	6.71363401412964	6.83007001876831	7.58922386169434	8.09000110626221	7.09195518493652	7.62106704711914	7.9118013381958	9.56100654602051	7.23127460479736	8.34642696380615	5.84138488769531	7.73578405380249	172	0.430252969264984	726.744201660156	947.866271972656	High-Vimentin
33520	142	643725	1540	8.29726028442383	6.80557918548584	7.81525802612305	8.02707672119141	8.17037296295166	8.31045913696289	7.30081033706665	6.94306182861328	8.88507843017578	7.6111798286438	7.9860315322876	6.77849435806274	6.8464412689209	7.599196434021	7.78321218490601	7.1068811416626	7.60906648635864	7.8915581703186	8.61421298980713	7.21208572387695	8.19665718078613	5.85763359069824	7.67385721206665	286	0.93070775270462	748.314697265625	950.562927246094	Non-proliferative_Stroma
33520	142	643725	1543	8.1403341293335	6.60489892959595	7.83395481109619	7.90604686737061	8.16435432434082	8.21154880523682	7.17926788330078	6.99689340591431	9.00368785858154	7.70446062088013	7.85569953918457	6.58342361450195	6.79714107513428	7.57049226760864	7.90553092956543	7.01058721542358	7.6034255027771	7.88725996017456	8.93966388702393	7.21105146408081	8.09050846099854	5.89900302886963	7.67832612991333	95	0.789098381996155	394.863159179688	948.926330566406	Non-proliferative_Stroma
33520	142	643725	1551	8.13613986968994	6.64854192733765	7.78011465072632	7.98435354232788	8.11851024627686	8.25047969818115	7.20013046264648	6.98184394836426	8.90505790710449	7.67207098007202	7.90384721755981	6.63053321838379	6.79591512680054	7.59171628952026	8.22389888763428	7.03497505187988	7.5897798538208	7.90160894393921	9.22136878967285	7.21773862838745	8.0656795501709	5.88508749008179	7.66039037704468	246	0.638230979442596	329.727630615234	956.983764648438	Non-proliferative_Stroma
33520	142	643725	1597	8.45612907409668	6.82400941848755	8.06646537780762	8.18315505981445	8.33533096313477	8.30487728118896	7.36485481262207	7.00962591171265	9.04238605499268	7.65290117263794	7.94486236572266	6.72066497802734	6.80373477935791	7.5944709777832	7.83021926879883	7.07873249053955	7.6029257774353	8.01872253417969	9.52557563781738	7.22057819366455	8.09358215332031	5.83474540710449	7.65484046936035	179	0.698840916156769	964.469299316406	974.435729980469	High-Vimentin
33520	142	643725	1598	8.34468460083008	6.78501749038696	8.13758182525635	7.87848806381226	8.28295612335205	8.23835277557373	7.22988271713257	6.91331386566162	8.88294696807861	7.55480861663818	7.94892597198486	6.71765756607056	6.75701332092285	7.58777761459351	7.58601379394531	7.06557607650757	7.57571840286255	7.8192310333252	8.9776725769043	7.40039205551147	8.20348262786865	5.84147548675537	7.65932703018188	115	0.715340137481689	1040.53039550781	972.608703613281	Non-proliferative_Stroma
33520	142	643725	1599	8.11958503723145	6.68296909332275	7.65541934967041	7.81279802322388	8.17467308044434	8.23737812042236	7.21449851989746	6.99691200256348	8.87410736083984	7.63186120986938	7.88816547393799	6.64809417724609	6.78831815719604	7.58547115325928	7.79950284957886	7.04243278503418	7.58580446243286	7.87657165527344	8.97159767150879	7.45024394989014	8.10507011413574	5.86452007293701	7.63223457336426	131	0.818982660770416	391.496185302734	976.641235351563	Non-proliferative_Stroma
33520	142	643725	1606	8.19236660003662	6.72090482711792	7.76352024078369	7.83446455001831	8.10266971588135	8.26726150512695	7.25914001464844	6.95370435714722	8.84279823303223	7.59385633468628	7.93878555297852	6.7162766456604	6.80116033554077	7.59606885910034	7.71953630447388	7.0859899520874	7.65968894958496	7.84911727905273	8.65647029876709	7.20075988769531	8.19919776916504	5.83771800994873	7.79130411148071	236	0.864559590816498	789.288146972656	978.716125488281	Non-proliferative_Stroma
33520	142	643725	1614	8.28584480285645	6.74471855163574	7.95505952835083	7.80884742736816	8.14695930480957	8.30959796905518	7.25345849990845	6.96604776382446	9.0888671875	7.62039375305176	7.97927045822144	6.74617338180542	6.86132907867432	7.5982141494751	7.91415071487427	7.14310598373413	7.72889947891235	7.89607238769531	9.62276363372803	7.22726440429688	8.28353404998779	5.91705179214478	7.89644002914429	241	0.879162192344666	751.518676757813	984.713684082031	High-Vimentin
33520	142	643725	1617	8.2191047668457	6.8089075088501	7.64057159423828	8.03999996185303	8.23094844818115	8.34640312194824	7.28598213195801	6.98273134231567	8.79232978820801	7.64654636383057	7.98100137710571	6.74960803985596	6.88690519332886	7.59949827194214	7.86728000640869	7.11827039718628	7.62878274917603	8.02251243591309	9.16480731964111	7.31390190124512	8.16952228546143	5.91953563690186	7.8190484046936	134	0.885600686073303	713.403015136719	981.268676757813	Non-proliferative_Stroma
33520	142	643725	1619	8.14288997650146	6.69855213165283	7.71511030197144	7.87411880493164	8.11775207519531	8.28690147399902	7.21374607086182	6.9900107383728	9.06732559204102	7.77251529693604	7.93308210372925	6.66488838195801	6.83715724945068	7.58894014358521	7.9478006362915	7.08341836929321	7.58837890625	7.88220500946045	9.57576274871826	7.22249507904053	8.08673095703125	5.83330345153809	7.6410927772522	165	0.74691253900528	351.551513671875	985.036376953125	High-Vimentin
33520	142	643725	1626	8.24785041809082	6.7835693359375	7.75788640975952	7.78852701187134	8.05799388885498	8.31671619415283	7.30485725402832	7.02014255523682	9.33108901977539	7.63808345794678	7.97063159942627	6.75141620635986	6.90062236785889	7.58254671096802	8.48027515411377	7.12097883224487	7.62795639038086	7.87063026428223	8.3250732421875	7.25535774230957	8.16139030456543	5.87935066223145	7.74747371673584	130	0.711597263813019	854.784606933594	986.09228515625	Low-vimentin
33520	142	643725	1629	8.135573387146	6.75747203826904	7.5408034324646	8.24403381347656	8.30113315582275	8.38309097290039	7.37872552871704	7.13279294967651	9.21858024597168	7.83114576339722	7.97973442077637	6.72399854660034	6.93051624298096	7.62503719329834	8.57474327087402	7.12615823745728	7.60565900802612	7.98303842544556	9.59145450592041	7.49761152267456	8.17282104492188	5.90384006500244	7.72615432739258	181	0.866265296936035	364.359130859375	990.618774414063	High-Vimentin
33520	142	643725	1630	8.27100563049316	6.74682998657227	7.83346271514893	7.94391536712646	8.17545986175537	8.32572078704834	7.31807041168213	7.06559419631958	9.06389331817627	7.65730810165405	7.97106075286865	6.75289106369019	6.83003711700439	7.59255456924438	7.80955600738525	7.13355112075806	7.65236186981201	7.91061019897461	9.03357696533203	7.36494922637939	8.15303325653076	5.89558076858521	7.73026609420776	222	0.587031185626984	815.31982421875	990.954956054688	Non-proliferative_Stroma
33520	142	643725	1632	8.13662147521973	6.74386692047119	7.63333034515381	8.06096935272217	8.23902606964111	8.2528772354126	7.23529577255249	6.97976589202881	8.81909656524658	7.6091136932373	7.92984628677368	6.6850962638855	6.7732048034668	7.59138441085815	7.69296073913574	7.08694839477539	7.63848972320557	7.88394641876221	8.99027633666992	7.21147155761719	8.22144222259521	5.86558103561401	7.74762058258057	147	0.763471007347107	781.639465332031	990.319702148438	Non-proliferative_Stroma
33520	142	643725	1640	8.23468208312988	6.74082279205322	7.83338594436646	8.00137519836426	8.22502899169922	8.29876232147217	7.27848958969116	7.01921033859253	8.96359348297119	7.69562673568726	7.95420169830322	6.72214412689209	6.84471797943115	7.59207916259766	8.08429622650146	7.10459232330322	7.7298321723938	7.90450763702393	9.47849369049072	7.2184591293335	8.23618602752686	5.91024971008301	7.97702217102051	218	0.779717206954956	742.252319335938	995.036682128906	High-Vimentin
33520	142	643725	1652	8.28926277160645	6.66470956802368	8.01034069061279	7.96158170700073	8.28459644317627	8.23774814605713	7.25151538848877	7.02503347396851	8.83277034759521	7.61881732940674	7.91846179962158	6.69132518768311	6.77667140960693	7.58819341659546	7.94667625427246	7.07636976242065	7.59770536422729	7.91727685928345	10.0991516113281	7.27805614471436	8.108962059021	5.88651657104492	7.75234842300415	229	0.877696633338928	937.144104003906	998.00439453125	High-Vimentin
33520	142	643725	1667	8.37529850006104	6.91623783111572	7.80249547958374	8.36877155303955	8.2453088760376	8.45306205749512	7.56007194519043	7.22597169876099	8.83812808990479	7.68538856506348	8.03573608398438	6.85124731063843	7.00872278213501	7.65590190887451	7.98310422897339	7.20816087722778	7.65052270889282	7.92979431152344	8.92179012298584	7.23245096206665	8.14060115814209	5.95669603347778	7.71550989151001	187	0.551647663116455	871.33154296875	1006.97863769531	Non-proliferative_Stroma
33520	142	643725	1668	8.55390071868896	6.90749263763428	8.22301864624023	8.05797576904297	8.21596908569336	8.38230419158936	7.41719341278076	7.05311298370361	9.1645450592041	7.65229034423828	8.06045532226563	6.83455562591553	6.91784811019897	7.6186318397522	8.14737319946289	7.16912841796875	7.62270975112915	7.94426536560059	9.86801624298096	7.27217483520508	8.22261810302734	5.96073246002197	7.75652885437012	236	0.72948157787323	892.372863769531	1005.88562011719	High-PDL1
33520	142	643725	1673	8.2310037612915	6.83068943023682	7.61731624603271	8.14556503295898	8.21687889099121	8.35449409484863	7.34341907501221	7.03117990493774	9.00989246368408	7.71733093261719	7.97561454772949	6.75216817855835	6.89630603790283	7.62076473236084	7.99905061721802	7.11597728729248	7.62535762786865	7.92419910430908	9.49497890472412	7.19696283340454	8.21434783935547	5.92846584320068	7.70453453063965	263	0.831911981105804	729.296569824219	1006.25476074219	High-Vimentin
33520	142	643725	1680	8.1644229888916	6.71226024627686	7.72962808609009	8.02978134155273	8.17726707458496	8.29362201690674	7.25585556030273	6.99664640426636	9.00254154205322	7.67309188842773	7.92761325836182	6.67018556594849	6.81436681747437	7.60882139205933	8.14907932281494	7.07249307632446	7.59352016448975	8.28068828582764	9.40976333618164	7.28454875946045	8.07306289672852	6.13422584533691	7.67728042602539	131	0.602450728416443	388.442749023438	1012.20611572266	Non-proliferative_Stroma
33520	142	643725	1684	8.21549129486084	6.75499105453491	7.71563959121704	8.13628101348877	8.26021480560303	8.43730163574219	7.43669414520264	7.26976442337036	9.22928428649902	7.76995992660522	7.98693227767944	6.76299858093262	6.87921476364136	7.61534214019775	8.15838241577148	7.17075443267822	7.79569721221924	7.95990991592407	9.59847259521484	7.24963855743408	8.35085487365723	5.9619140625	7.96143341064453	292	0.832460939884186	830.691772460938	1014.33905029297	High-Vimentin
33520	142	643725	1685	8.10043907165527	6.65611124038696	7.69543933868408	8.05204105377197	8.11614418029785	8.27672100067139	7.23144769668579	7.06529235839844	9.06337738037109	7.65658378601074	7.89498376846313	6.63921642303467	6.79528522491455	7.61617851257324	8.26708221435547	7.03487730026245	7.6061110496521	7.93056583404541	8.99011707305908	7.71574878692627	8.02050971984863	6.03638076782227	7.65935659408569	117	0.620006918907166	430.837615966797	1014.52136230469	Non-proliferative_Stroma
33520	142	643725	1688	8.23140525817871	6.72554540634155	7.83976984024048	7.84500598907471	8.13923931121826	8.26259517669678	7.26023387908936	6.91082048416138	8.91413497924805	7.58714962005615	7.91909980773926	6.69006204605103	6.79161310195923	7.58252143859863	7.71385383605957	7.05006217956543	7.60073947906494	7.80172443389893	8.97636890411377	7.21151113510132	8.1297664642334	5.88129043579102	7.70778751373291	129	0.670747458934784	789.364318847656	1013.45733642578	Non-proliferative_Stroma
33520	142	643725	1698	8.27807903289795	6.78816795349121	7.78060913085938	8.11400699615479	8.20328903198242	8.35019588470459	7.37398338317871	7.12117385864258	9.22712802886963	7.70040273666382	8.01407909393311	6.77767419815063	6.89196109771729	7.61662292480469	8.0189094543457	7.13870525360107	7.66090106964111	7.92827844619751	9.66896820068359	7.21939325332642	8.22819328308105	5.94245529174805	7.73110437393188	206	0.728620886802673	853.640747070313	1017.06311035156	High-PDL1
33520	142	643725	1702	8.15022754669189	6.71826791763306	7.68656539916992	8.15153789520264	8.10192108154297	8.32055282592773	7.3141918182373	6.9246768951416	9.17236709594727	7.65186214447021	7.90601015090942	6.65831089019775	6.84728097915649	7.62301158905029	8.89515113830566	7.05852508544922	7.59142780303955	7.95283555984497	9.63913536071777	7.57302188873291	8.03820419311523	5.94191598892212	7.68110322952271	107	0.737793862819672	422.803741455078	1021.89721679688	High-Vimentin
33520	142	643725	1704	8.22740268707275	6.68560981750488	7.77261400222778	7.97173929214478	8.3505859375	8.29339981079102	7.29551124572754	7.17620325088501	9.43342971801758	7.89011001586914	7.93145561218262	6.69253396987915	6.80396413803101	7.58873081207275	8.2435998916626	7.07721996307373	7.66023540496826	7.91473197937012	9.35807323455811	7.22294092178345	8.27841663360596	5.9131555557251	7.98129987716675	179	0.825641572475433	776.407836914063	1019.67596435547	High-Vimentin
33520	142	643725	1722	8.3391752243042	6.74457550048828	8.00004291534424	8.05303382873535	8.12788581848145	8.27874660491943	7.2854905128479	6.95951557159424	9.16400909423828	7.62417554855347	7.95739555358887	6.74131011962891	6.81007480621338	7.61012125015259	8.09546947479248	7.10677623748779	7.69581413269043	7.87655353546143	9.75991535186768	7.20468091964722	8.27818393707275	5.96171855926514	7.86878108978271	130	0.501348912715912	817.769226074219	1027.94616699219	High-Vimentin
33520	142	643725	1786	8.23665237426758	6.83347272872925	7.64007377624512	8.36564350128174	8.28765678405762	8.51150417327881	7.48419618606567	7.02947998046875	9.73985481262207	7.71831655502319	8.03072738647461	6.81486701965332	7.13181638717651	7.6320595741272	9.50851154327393	7.15610551834106	7.62009239196777	8.18255615234375	9.97855377197266	7.49885082244873	8.14726829528809	6.13258409500122	7.82286357879639	88	0.829141914844513	719.125	1050.46594238281	High-Vimentin
33520	142	643725	1860	8.06691551208496	6.64848279953003	7.56057405471802	8.01668262481689	8.2343578338623	8.26908493041992	7.24097681045532	7.0529260635376	8.97246646881104	7.69080114364624	7.8930778503418	6.65921974182129	6.77471923828125	7.58460855484009	8.02303504943848	7.0381646156311	7.60488319396973	7.93449068069458	9.57890701293945	7.20726013183594	8.03831195831299	5.99926614761353	7.72501087188721	173	0.605976939201355	700.630065917969	1078.49133300781	High-Vimentin
33520	142	643725	1863	8.0679178237915	6.65217018127441	7.52170991897583	8.07376670837402	8.2567081451416	8.24843788146973	7.23710870742798	7.02968072891235	8.67833709716797	7.61344909667969	7.90927791595459	6.69912433624268	6.81050634384155	7.59415054321289	7.80391979217529	7.04970359802246	7.58640146255493	7.96888065338135	9.59734916687012	7.23402786254883	8.0476541519165	5.95070648193359	7.68612623214722	203	0.465968579053879	669.802978515625	1080.84729003906	High-Vimentin
33520	142	643725	1878	8.1633939743042	6.72990274429321	7.60523176193237	8.11928462982178	8.13622379302979	8.30745410919189	7.25786972045898	7.01963186264038	8.85297966003418	7.69487190246582	7.95809364318848	6.72429084777832	6.85579681396484	7.58490991592407	7.87906503677368	7.09697723388672	7.60588359832764	7.96090698242188	9.51613235473633	7.22437477111816	8.04508590698242	5.9581184387207	7.66385269165039	152	0.354435235261917	653.23681640625	1086.5	Low_eccentricity_medium_vimentin
33520	142	643725	1891	8.2020320892334	6.79953336715698	7.69482183456421	8.05865955352783	8.26706409454346	8.35164642333984	7.26063299179077	6.94208097457886	9.00130271911621	7.64927434921265	7.96826028823853	6.78185987472534	6.90571737289429	7.5981593132019	8.06200313568115	7.10221147537231	7.59247064590454	7.92860174179077	9.288498878479	7.22828483581543	8.07734775543213	5.99258899688721	7.66426944732666	140	0.672432780265808	639.185729980469	1090.28576660156	Non-proliferative_Stroma
33520	142	643725	1906	8.21806716918945	6.72164297103882	7.80416870117188	7.93692064285278	8.23241424560547	8.30010414123535	7.21338081359863	6.9350266456604	9.00583553314209	7.68311977386475	7.94241285324097	6.71704959869385	6.89283227920532	7.59567451477051	8.11801433563232	7.0516996383667	7.59821462631226	7.90682983398438	9.73612308502197	7.22124242782593	8.03085231781006	5.96479654312134	7.65579652786255	133	0.617455780506134	656.413513183594	1098.10522460938	High-Vimentin
33520	142	643725	1914	8.08193302154541	6.67528247833252	7.57409524917603	7.7843542098999	8.00015449523926	8.2643518447876	7.19263887405396	6.93123626708984	8.8823356628418	7.63539457321167	7.94114303588867	6.74372243881226	6.89380121231079	7.60339021682739	7.88023042678833	7.08850574493408	7.60100507736206	8.49343490600586	9.85892677307129	7.22818756103516	8.0547924041748	6.57440328598022	7.65122604370117	112	0.672930657863617	615.535705566406	1105.74108886719	High-Vimentin
33520	143	453716	9	8.12572574615479	6.56694221496582	7.70462465286255	8.30119037628174	8.28557777404785	8.58747673034668	7.43270635604858	7.13643217086792	8.9752254486084	7.72001075744629	7.91157341003418	6.70625591278076	10.5305137634277	7.62880563735962	8.54643154144287	7.08794116973877	7.58021402359009	8.00360679626465	10.265082359314	7.27828645706177	8.05396366119385	5.9091477394104	7.66429805755615	125	0.821458280086517	575.216003417969	261.615997314453	High-proliferative_Stroma
33520	143	453716	160	8.09055328369141	6.64474773406982	7.64662551879883	7.96234560012817	8.13188362121582	8.28009510040283	7.30657339096069	7.12687969207764	8.79731178283691	7.7057409286499	7.92299365997314	6.72166013717651	6.96715688705444	7.59603309631348	7.98019456863403	7.09866809844971	7.60632181167603	7.90620708465576	9.69549179077148	7.23143768310547	8.030348777771	6.13315677642822	7.69580841064453	144	0.78186422586441	792.895812988281	357.125	High-Vimentin
33520	143	453716	168	8.19308471679688	6.65779209136963	7.85196399688721	8.11803436279297	8.28805351257324	8.28107357025146	7.31394100189209	7.08448076248169	8.8286304473877	7.73941087722778	7.92061042785645	6.71283912658691	6.88981008529663	7.58849620819092	7.98575925827026	7.07744789123535	7.60560607910156	7.86834239959717	9.58132362365723	7.21372985839844	8.02362537384033	6.21419334411621	7.69532012939453	135	0.562537550926208	930.355529785156	361.333343505859	High-Vimentin
33520	143	453716	223	8.23970508575439	6.72187232971191	7.80675935745239	8.68095111846924	8.30147933959961	8.42302989959717	7.45032501220703	7.38652420043945	9.05901432037354	8.11466503143311	7.96111154556274	6.73369932174683	9.02709674835205	7.62982892990112	8.07399940490723	7.17948532104492	7.61119413375854	8.468430519104	9.07766246795654	7.2518949508667	8.03795528411865	6.44378852844238	7.67348384857178	116	0.857236206531525	382.620697021484	388.137939453125	Proliferative_Stroma
33520	142	643725	964	8.35702705383301	6.79867219924927	7.95057725906372	7.94002676010132	8.22094535827637	8.34420108795166	7.32490634918213	6.99723768234253	9.11279582977295	7.69365835189819	7.96777629852295	6.76703023910522	6.8917760848999	7.60233545303345	8.07949066162109	7.13760566711426	7.61045455932617	7.90244436264038	9.43652629852295	7.84131193161011	8.1453685760498	5.9420223236084	7.67856884002686	250	0.840970695018768	771.468017578125	741.919982910156	High-Vimentin
33520	142	643725	972	8.29055500030518	6.83328056335449	7.84927988052368	8.53292274475098	8.33278369903564	8.50745010375977	7.49345731735229	7.09594440460205	9.75469970703125	7.681321144104	8.02010822296143	6.80507516860962	7.0501537322998	7.6601676940918	9.36143493652344	7.15810298919678	7.62575006484985	8.23884296417236	9.36647701263428	7.34623527526855	8.10480880737305	6.67442560195923	7.75437164306641	195	0.746470868587494	1102.73840332031	743.446166992188	High-PDL1
33520	142	643725	977	8.28367900848389	6.6877875328064	8.02549362182617	8.0914478302002	8.28845119476318	8.24740600585938	7.26356649398804	7.02195167541504	9.20799732208252	7.62315320968628	7.91144800186157	6.69338369369507	6.81418704986572	7.58716726303101	7.92431926727295	7.03406572341919	7.57530546188354	7.93012428283691	8.78778648376465	7.18886566162109	8.03586196899414	5.99533653259277	7.63389015197754	145	0.425964534282684	1120.37243652344	742.675842285156	Low-vimentin
33520	142	643725	978	8.1845703125	6.67341804504395	7.73662281036377	8.13627147674561	8.16250991821289	8.28037929534912	7.22746467590332	7.03917503356934	8.87863349914551	7.68389272689819	7.90838861465454	6.63159322738647	6.78462553024292	7.60156154632568	8.04840183258057	7.03760862350464	7.60368585586548	7.91935300827026	9.80831241607666	7.24025583267212	8.04572582244873	5.90283632278442	7.66538524627686	242	0.660886168479919	285.636352539063	744.020690917969	High-Vimentin
33520	142	643725	1006	8.20999240875244	6.68756246566772	7.85920333862305	8.0915355682373	8.27132225036621	8.29971027374268	7.33212184906006	7.21028566360474	9.27083778381348	7.77314949035645	7.91332530975342	6.66914463043213	6.86262321472168	7.58836364746094	8.20017623901367	7.12024211883545	7.67638111114502	7.87718057632446	9.1787166595459	7.57469034194946	8.1470251083374	5.9187593460083	7.95765495300293	140	0.513968467712402	779.80712890625	752.028564453125	Non-proliferative_Stroma
33520	142	643725	1022	8.17649459838867	6.76608848571777	7.56060457229614	8.15659332275391	8.23498630523682	8.33704662322998	7.33011960983276	7.2547173500061	9.12270259857178	7.75595664978027	7.96535205841064	6.7572603225708	6.88099002838135	7.61076688766479	8.07987976074219	7.15324735641479	7.70137977600098	8.38772678375244	9.02141666412354	7.23725271224976	8.15443229675293	6.20022296905518	7.91128873825073	156	0.404189854860306	797.512817382813	756.416687011719	Low-vimentin
33520	142	643725	1025	8.1063404083252	6.65891456604004	7.63619804382324	8.28409194946289	8.28165245056152	8.30781364440918	7.31094551086426	7.13638257980347	9.33869361877441	7.68914222717285	7.90581560134888	6.67402791976929	6.91693115234375	7.61012744903564	8.50792694091797	7.05283689498901	7.61434698104858	7.95322179794312	9.23578834533691	7.30408477783203	8.03041648864746	6.00266933441162	7.75583934783936	142	0.520361363887787	1093.58447265625	757.767578125	Non-proliferative_Stroma
33520	142	643725	1043	8.37591457366943	6.83294725418091	8.13854217529297	7.92546701431274	8.20230484008789	8.29209995269775	7.2719988822937	6.92380857467651	9.10179710388184	7.58337068557739	7.96744346618652	6.73562479019165	6.86437702178955	7.59177589416504	7.63247394561768	7.09976291656494	7.56785583496094	8.09523391723633	8.46567535400391	7.18790435791016	8.08344173431396	6.04163885116577	7.63654708862305	153	0.720282733440399	1113.39868164063	762.555541992188	Low-vimentin
33520	142	643725	1051	8.33385562896729	6.66293334960938	8.10828876495361	7.81173467636108	8.19173240661621	8.25252056121826	7.21665382385254	7.07392692565918	8.99188232421875	7.65678119659424	7.8675422668457	6.61490392684937	6.74900913238525	7.58199691772461	8.05363082885742	7.01345729827881	7.58271932601929	7.80344915390015	9.1992244720459	7.23453092575073	8.0018424987793	5.88826704025269	7.66927862167358	263	0.786560416221619	586.859313964844	765.912536621094	Non-proliferative_Stroma
33520	142	643725	1052	8.37304878234863	6.80805397033691	7.9753360748291	7.96825933456421	8.13593769073486	8.29382514953613	7.29262638092041	6.95417022705078	9.07707405090332	7.60960102081299	7.95179748535156	6.71357440948486	6.85108995437622	7.59288215637207	7.76143407821655	7.11235189437866	7.60999584197998	7.87332201004028	9.18487167358398	7.19919061660767	8.12330722808838	5.97513437271118	7.69517517089844	167	0.831228852272034	816.790405273438	767.6826171875	Non-proliferative_Stroma
33520	142	643725	1055	8.34928321838379	6.87472534179688	7.84594392776489	7.92813062667847	8.06268882751465	8.36684226989746	7.34776782989502	6.91073179244995	8.99953651428223	7.63475704193115	8.00163269042969	6.7760443687439	6.91014862060547	7.61243486404419	7.96639060974121	7.1604208946228	7.63110685348511	7.9344425201416	9.65850448608398	7.21890258789063	8.18453979492188	6.01115131378174	7.65042018890381	106	0.594083845615387	807.188659667969	765.320739746094	High-Vimentin
33520	142	643725	1086	8.21807193756104	6.71324634552002	7.83511972427368	7.98359727859497	8.18502712249756	8.27639865875244	7.22378873825073	6.97793436050415	8.9188928604126	7.63886117935181	7.91806554794312	6.65140962600708	6.80646657943726	7.58913087844849	8.02792549133301	7.043785572052	7.58210563659668	7.88735151290894	9.68341732025146	7.27212858200073	8.0305118560791	5.92905044555664	7.68900966644287	247	0.742914080619812	288.056671142578	781.0283203125	High-Vimentin
33520	142	643725	1091	8.26706123352051	6.74188280105591	7.81217908859253	8.07532691955566	8.15978813171387	8.29007911682129	7.29920625686646	6.99217510223389	8.99301242828369	7.61316108703613	7.93808889389038	6.71190023422241	6.80713272094727	7.61059236526489	8.00503349304199	7.07675981521606	7.60929584503174	7.88359498977661	8.90857124328613	7.22571849822998	8.16754817962646	5.83534526824951	7.7174277305603	175	0.718236684799194	729.668579101563	781.234313964844	Non-proliferative_Stroma
33520	142	643725	1103	8.23981285095215	6.75847244262695	7.7151894569397	8.01385402679443	8.14024353027344	8.3176794052124	7.34224700927734	6.9553484916687	9.2529125213623	7.63326835632324	7.96681785583496	6.74195671081543	6.85045433044434	7.59367084503174	8.03123378753662	7.10171413421631	7.62248563766479	7.90161848068237	8.93269729614258	7.21586132049561	8.09403038024902	5.94288063049316	7.69256973266602	129	0.701931834220886	821.705444335938	783.356567382813	Non-proliferative_Stroma
33520	142	643725	1111	8.12727451324463	6.60326623916626	7.82001399993896	7.83457040786743	8.33797550201416	8.28051853179932	7.18002414703369	7.20159578323364	9.0939416885376	7.76097393035889	7.83751487731934	6.56186485290527	6.74732828140259	7.57953596115112	8.27736377716064	7.02161073684692	7.58834409713745	7.81475114822388	10.340425491333	7.24960613250732	8.03051090240479	5.84058380126953	7.708899974823	100	0.647737562656403	670.169982910156	787.400024414063	High-Vimentin
33520	142	643725	1126	8.31384468078613	6.8196063041687	7.80385208129883	8.16817283630371	8.23058891296387	8.3335132598877	7.35625648498535	7.08158874511719	9.09885692596436	7.66118574142456	7.99490690231323	6.77383661270142	6.87410020828247	7.61682796478271	8.01312923431396	7.1346549987793	7.64896154403687	7.95171976089478	9.44068050384521	7.21892499923706	8.19164371490479	5.99265432357788	7.75321245193481	189	0.788379013538361	835.253967285156	793.756591796875	High-Vimentin
33520	142	643725	1130	8.28662490844727	6.61906433105469	8.06422138214111	7.86504650115967	8.27115154266357	8.21103286743164	7.19184827804565	7.11736249923706	8.89217090606689	7.65964317321777	7.85597562789917	6.62550020217896	6.74681615829468	7.5792670249939	7.91064357757568	7.01043605804443	7.59890985488892	7.81466960906982	9.39219760894775	7.226318359375	8.04973602294922	5.84385251998901	7.67618656158447	160	0.744871854782104	679.568725585938	796.831237792969	Non-proliferative_Stroma
33520	142	643725	1134	8.22796058654785	6.76937103271484	7.7821044921875	7.8823447227478	8.15372467041016	8.28880882263184	7.29397249221802	7.01127481460571	9.14633655548096	7.6267237663269	7.97082185745239	6.74790287017822	6.83208703994751	7.59871482849121	8.02256202697754	7.10806941986084	7.63176918029785	7.87204837799072	8.47505950927734	7.20451688766479	8.15966701507568	5.90428972244263	7.67573881149292	89	0.664120137691498	820.584289550781	794.146057128906	Low-vimentin
33520	142	643725	1135	8.20583915710449	6.93505716323853	7.6801872253418	7.92563533782959	8.19903087615967	8.31878566741943	7.31472778320313	6.90882253646851	9.28455543518066	7.61936235427856	7.96975612640381	6.77245950698853	6.8328857421875	7.60299348831177	8.05333709716797	7.09785747528076	7.6259503364563	7.8980016708374	9.60448932647705	7.23778438568115	8.18822574615479	5.88084077835083	7.69753694534302	118	0.736023306846619	810.067810058594	797.322021484375	High-Vimentin
33520	143	453716	1673	8.06576061248779	6.61621570587158	7.6547269821167	7.96544694900513	8.20379543304443	8.31632232666016	7.32209730148315	7.22195291519165	8.84538173675537	7.69207191467285	7.92615652084351	6.69593095779419	6.95959138870239	7.58237886428833	7.87507247924805	7.12239646911621	7.60732316970825	7.87583446502686	9.60927867889404	7.22068309783936	8.04690361022949	5.99723672866821	7.69682264328003	187	0.744333803653717	747.251342773438	843.572204589844	High-Vimentin
33520	143	453716	1679	8.25975131988525	6.78220224380493	7.71083545684814	7.7703537940979	8.17201232910156	8.44650650024414	7.36840677261353	7.10495090484619	8.7402515411377	7.78052139282227	8.04204177856445	6.82583475112915	7.06208562850952	7.60730218887329	7.91279220581055	7.24947261810303	7.64116048812866	7.93724822998047	8.8634033203125	7.70375061035156	8.1850118637085	6.06840515136719	7.73804092407227	113	0.451500535011292	704.4248046875	846.486755371094	Low-vimentin
33520	143	453716	1686	8.08180904388428	6.69237852096558	7.5462212562561	7.79609441757202	8.12306785583496	8.32633018493652	7.36396980285645	7.16660976409912	8.70538520812988	7.62031173706055	8.00199794769287	6.80769443511963	7.06683015823364	7.60534811019897	8.01828289031982	7.23062038421631	7.61822175979614	7.94861602783203	9.2959566116333	7.77003955841064	8.13305854797363	6.08704471588135	7.73458909988403	101	0.921726584434509	661.297058105469	846.811889648438	Non-proliferative_Stroma
33520	143	453716	1722	8.20425033569336	6.72969198226929	7.73952293395996	8.1299877166748	8.3022518157959	8.3988151550293	7.41669750213623	7.59375810623169	9.08512210845947	7.70230388641357	8.00676536560059	6.77606582641602	7.37457370758057	7.59386110305786	8.04446506500244	7.17065048217773	7.60037183761597	7.95924520492554	9.35851860046387	7.26338768005371	8.10013484954834	5.96725130081177	7.69202518463135	181	0.801454901695251	839.778991699219	862.70166015625	Non-proliferative_Stroma
33520	143	453716	1814	8.33155536651611	6.75012445449829	8.01181602478027	8.04940128326416	8.21389961242676	8.35057735443115	7.35283851623535	7.1823673248291	8.70341491699219	7.68465518951416	7.96924018859863	6.77958679199219	6.97026062011719	7.59868764877319	7.80385971069336	7.13186645507813	7.59283256530762	7.9541072845459	9.5645580291748	7.27377939224243	8.08284854888916	6.22964429855347	7.66654014587402	200	0.197483912110329	1031.06005859375	898.265014648438	Low_eccentricity_medium_vimentin
33520	143	453716	1833	8.19158363342285	6.64244842529297	7.95647430419922	7.65661764144897	8.03367805480957	8.24131679534912	7.23168897628784	7.04123687744141	8.68044471740723	7.63453435897827	7.92539834976196	6.70199680328369	6.88721990585327	7.57796716690063	7.51540088653564	7.08769130706787	7.57165670394897	7.8235068321228	9.37132167816162	7.2292857170105	8.04678440093994	6.07684326171875	7.62980651855469	135	0.675467193126678	1008.83703613281	908.051879882813	Non-proliferative_Stroma
33520	142	643725	1373	8.23612880706787	6.76906204223633	7.62448978424072	8.09599876403809	8.18294525146484	8.35836791992188	7.3169059753418	6.99450063705444	9.0512638092041	7.68995714187622	7.97191905975342	6.74610567092896	6.86417388916016	7.5990309715271	8.42991828918457	7.10119104385376	7.60190534591675	7.95385074615479	9.99347496032715	7.2480902671814	8.11092376708984	5.83827638626099	7.67486619949341	299	0.857792377471924	680.983276367188	885.451477050781	High-Vimentin
33520	142	643725	1375	8.24849605560303	6.7859411239624	7.70893144607544	8.11651229858398	8.12354373931885	8.32750606536865	7.30450201034546	6.98767375946045	8.94576644897461	7.6606183052063	7.99336767196655	6.76196146011353	6.87937688827515	7.59995889663696	8.11575889587402	7.12532472610474	7.60630512237549	7.9989128112793	9.58541774749756	7.23818302154541	8.2139835357666	5.88812589645386	7.6588397026062	387	0.601218461990356	650.674438476563	888.113708496094	High-Vimentin
33520	142	643725	1391	8.35936546325684	6.70157384872437	8.1528787612915	7.91354179382324	8.2417516708374	8.26490497589111	7.25060129165649	7.05329990386963	9.15413665771484	7.66483449935913	7.91732168197632	6.67513132095337	6.75905895233154	7.5863208770752	8.3836784362793	7.06443500518799	7.58419513702393	7.89390325546265	9.40963172912598	7.22513484954834	8.10193920135498	6.05891609191895	7.68441295623779	124	0.383563131093979	1031.36291503906	887.274169921875	Low_eccentricity_medium_vimentin
33520	142	643725	1399	8.30623626708984	6.72337865829468	7.9868311882019	7.92885160446167	8.22684478759766	8.27217388153076	7.27365827560425	7.0656099319458	9.06248188018799	7.70140552520752	7.93718099594116	6.70919179916382	6.8050594329834	7.59166526794434	8.07171154022217	7.07434129714966	7.67703771591187	7.81045055389404	9.00099754333496	7.21043586730957	8.16106224060059	5.82690000534058	7.87973070144653	249	0.876174211502075	803.510009765625	891.742980957031	Non-proliferative_Stroma
33520	142	643725	1402	8.28214931488037	6.74556016921997	7.77301168441772	7.99592161178589	8.1250638961792	8.31800365447998	7.32043600082397	6.99760437011719	9.21099281311035	7.66237735748291	7.97042036056519	6.74518251419067	6.81873369216919	7.59403944015503	7.8972864151001	7.103835105896	7.64014959335327	7.84444570541382	9.78720474243164	7.1975040435791	8.16298961639404	5.8247275352478	7.88463163375854	109	0.405283808708191	828.229370117188	889.47705078125	High-Vimentin
33520	142	643725	1409	8.29229545593262	6.73399686813354	7.91010141372681	8.05447959899902	8.28597259521484	8.29066276550293	7.30900287628174	7.02370500564575	8.95428657531738	7.61715841293335	7.9246826171875	6.70706605911255	6.7680926322937	7.58650875091553	7.97133159637451	7.07591533660889	7.63199949264526	7.80326986312866	9.73727130889893	7.20794200897217	8.16788101196289	5.82884168624878	7.95846366882324	198	0.873095870018005	782.348510742188	895.328308105469	High-Vimentin
33520	142	643725	1412	8.54156589508057	6.73663139343262	8.45420837402344	7.89220857620239	8.28605937957764	8.22051620483398	7.23173904418945	7.02089595794678	9.08381462097168	7.63842296600342	7.88587617874146	6.66972351074219	6.78696918487549	7.57223558425903	7.93896198272705	7.03434181213379	7.59010744094849	7.83762168884277	9.40084075927734	7.21596050262451	8.12514209747314	5.88324928283691	7.6968674659729	152	0.697202384471893	999.776306152344	894.927612304688	Non-proliferative_Stroma
33520	142	643725	1442	8.41716194152832	6.84432744979858	7.86373043060303	7.93425893783569	8.09928131103516	8.48956108093262	7.45966720581055	6.97814416885376	9.10273551940918	7.67920827865601	8.0505485534668	6.83354520797729	6.95771980285645	7.60210275650024	8.12468242645264	7.19555187225342	7.62473773956299	7.90499687194824	8.63629913330078	7.52543830871582	8.22052383422852	5.88936996459961	7.7917275428772	107	0.500102937221527	862.682250976563	907.130859375	Low-vimentin
33520	142	643725	1443	8.32808971405029	6.78052759170532	7.89858722686768	7.94010353088379	8.08788394927979	8.31711673736572	7.32463645935059	6.98119163513184	9.17789649963379	7.64554309844971	7.96553516387939	6.72452640533447	6.81520938873291	7.58613109588623	8.2062520980835	7.09624910354614	7.60582733154297	7.84392690658569	8.74971389770508	7.45496416091919	8.21211242675781	5.82669925689697	7.77222537994385	135	0.694622039794922	874.777770996094	905.807434082031	Low-vimentin
33520	142	643725	1448	8.21383094787598	6.70451402664185	7.7483549118042	7.85494565963745	8.20175647735596	8.2558069229126	7.25775337219238	7.03797006607056	9.06121253967285	7.62904739379883	7.91233968734741	6.68014049530029	6.77450275421143	7.59017038345337	7.90859031677246	7.07777261734009	7.67735147476196	7.78557205200195	9.17572498321533	7.21715688705444	8.17886924743652	5.83166790008545	7.94670104980469	123	0.760687291622162	821.926818847656	907.422790527344	Non-proliferative_Stroma
33520	142	643725	1452	8.2681303024292	6.79663753509521	7.74676179885864	7.90448236465454	8.0664587020874	8.30398654937744	7.29587841033936	6.91274261474609	8.95859336853027	7.63728809356689	7.97825765609741	6.74959278106689	6.87066459655762	7.60592889785767	7.83466053009033	7.10102605819702	7.61508464813232	7.91407775878906	9.54579925537109	7.23131895065308	8.21823024749756	5.84663152694702	7.65491151809692	90	0.57315731048584	691.744445800781	910.244445800781	High-Vimentin
33520	142	643725	1453	8.24577522277832	6.83565521240234	7.53110027313232	8.0403881072998	8.15635585784912	8.34751224517822	7.35836219787598	6.99018812179565	8.94791793823242	7.64536619186401	8.00672054290771	6.78188276290894	6.93842077255249	7.60662174224854	7.79703998565674	7.11503124237061	7.6027398109436	7.89348888397217	9.89252185821533	7.21872186660767	8.17081451416016	5.87404823303223	7.64667367935181	121	0.743082225322723	701.892578125	911.718994140625	High-Vimentin
33520	142	643725	1461	8.26344013214111	6.70568370819092	7.98615026473999	7.96593046188354	8.19181060791016	8.28894901275635	7.27861213684082	7.03326082229614	9.18092060089111	7.65628576278687	7.92951488494873	6.70402812957764	6.82176160812378	7.58894014358521	8.03154468536377	7.10490560531616	7.61282777786255	7.87495136260986	9.45250511169434	7.22867441177368	8.13344860076904	5.87686967849731	7.71207523345947	165	0.811454713344574	1031.99389648438	912.345458984375	High-Vimentin
33520	142	643725	1465	8.12975692749023	6.73514842987061	7.58500671386719	7.94753837585449	8.00497341156006	8.28596305847168	7.22725677490234	6.93141889572144	8.81332302093506	7.57261896133423	7.94216346740723	6.73857927322388	6.83456420898438	7.60358333587646	7.89544296264648	7.0970196723938	7.5987606048584	8.11321353912354	9.41790771484375	7.20382118225098	8.06066226959229	6.54713439941406	7.63188171386719	111	0.842220485210419	609.936950683594	916.117126464844	High-Vimentin
33520	142	643725	1471	8.35518741607666	6.86258983612061	7.93834257125854	8.05339813232422	8.15703010559082	8.32422637939453	7.33103942871094	6.98802423477173	9.06101131439209	7.64822864532471	7.97475385665894	6.74607706069946	6.85658025741577	7.59483814239502	7.94458770751953	7.11341667175293	7.60200214385986	7.89311504364014	9.17327117919922	7.21491193771362	8.19147777557373	5.84207677841187	7.70012044906616	249	0.847952365875244	888.080322265625	915.622497558594	Non-proliferative_Stroma
33520	142	643725	1490	8.2087984085083	6.74673700332642	7.61990165710449	7.85406732559204	8.02149772644043	8.29150390625	7.27615165710449	6.88052606582642	9.04999446868896	7.65008783340454	7.98474168777466	6.76271724700928	6.86624622344971	7.60241174697876	7.93475723266602	7.10855770111084	7.58498382568359	7.86981248855591	9.46475791931152	7.20919847488403	8.18329620361328	5.87277698516846	7.66152715682983	94	0.596064627170563	697.882995605469	927.5	Non-proliferative_Stroma
33520	143	453716	16	8.28217506408691	6.76974439620972	7.95076751708984	8.25127124786377	8.28237533569336	8.27338695526123	7.3213324546814	7.04639720916748	8.74419784545898	7.63573884963989	7.92205286026001	6.71732568740845	6.92205858230591	7.59495401382446	7.68717098236084	7.09154415130615	7.61326122283936	7.91579246520996	9.91905975341797	7.19204044342041	8.01663494110107	5.79542541503906	7.66704702377319	101	0.699826955795288	625.811889648438	269.306945800781	High-Vimentin
33520	143	453716	20	8.28921890258789	6.77886390686035	7.94601774215698	8.41868114471436	8.28380298614502	8.349196434021	7.38925075531006	7.08569812774658	8.87121677398682	7.64846849441528	7.95304250717163	6.72654151916504	7.97664308547974	7.60556840896606	7.94249534606934	7.11722803115845	7.59484958648682	7.94807386398315	9.72021293640137	7.27125453948975	8.02626800537109	5.90454769134521	7.65043306350708	144	0.803861558437347	582.243041992188	273.618041992188	Proliferative_Stroma
33520	143	453716	39	8.34585475921631	6.74856233596802	8.01322555541992	8.04118061065674	8.21550178527832	8.34376811981201	7.34606313705444	7.09576892852783	8.97388553619385	7.72046375274658	7.93604898452759	6.71223783493042	6.92750883102417	7.60569334030151	7.87735414505005	7.0978045463562	7.60406541824341	8.05862522125244	8.89018535614014	7.20838499069214	8.03930950164795	5.82695150375366	7.67759609222412	220	0.835814595222473	590.727294921875	288.413635253906	Non-proliferative_Stroma
33520	143	453716	2397	8.18565464019775	6.71885824203491	7.58959102630615	8.38025093078613	8.16888332366943	8.43059539794922	7.48220062255859	7.09853076934814	8.960373878479	7.82383394241333	7.98440170288086	6.74479389190674	7.00630044937134	7.6142783164978	8.61064434051514	7.15607643127441	7.59918308258057	8.05146312713623	9.51911544799805	7.36394071578979	8.0879602432251	6.16645860671997	7.67681837081909	117	0.656081914901733	743.444458007813	1132.65808105469	High-PDL1
33520	142	643725	1563	8.28814601898193	6.75415277481079	7.87499952316284	7.88949108123779	8.22922134399414	8.27803611755371	7.27780914306641	6.96106624603271	8.87274360656738	7.61416292190552	7.93923330307007	6.71364879608154	6.84623765945435	7.59125185012817	7.78364944458008	7.08048152923584	7.5874400138855	7.87034320831299	9.52426815032959	7.21697521209717	8.09882354736328	5.82933378219604	7.68894052505493	235	0.724535048007965	921.025512695313	959.565979003906	Non-proliferative_Stroma
33520	142	643725	1572	8.23006153106689	6.70605182647705	7.81036710739136	7.77707576751709	8.19591236114502	8.30988788604736	7.35205078125	7.09413480758667	9.21593379974365	7.72978019714355	7.95322322845459	6.70399332046509	6.83784961700439	7.58673334121704	8.231520652771	7.13115406036377	7.72406578063965	7.88400268554688	9.48427963256836	7.55510425567627	8.22239685058594	5.8712010383606	7.89846706390381	166	0.43185168504715	807.379516601563	962.933715820313	High-Vimentin
33520	142	643725	1577	8.27155113220215	6.74092674255371	7.80472612380981	7.97223997116089	8.21457862854004	8.29761219024658	7.28259801864624	7.05238389968872	9.19283485412598	7.71389818191528	7.94956588745117	6.71750402450562	6.82603645324707	7.59611129760742	8.1094274520874	7.10400485992432	7.68164110183716	7.90408039093018	9.35026359558105	7.21762990951538	8.23770523071289	5.86483430862427	7.81135559082031	177	0.798812508583069	768.649719238281	964.096069335938	High-Vimentin
33520	142	643725	1582	8.08421421051025	6.66113185882568	7.55345773696899	8.02170181274414	8.09578323364258	8.27359390258789	7.23579120635986	6.98588991165161	8.98056888580322	7.6810941696167	7.92726564407349	6.65183877944946	6.82675361633301	7.59489917755127	8.08550357818604	7.05884838104248	7.60529518127441	7.95483922958374	9.1331729888916	7.24693584442139	8.0746603012085	5.89653635025024	7.66402530670166	276	0.654853522777557	372.028991699219	968.735534667969	Non-proliferative_Stroma
33520	142	643725	1587	8.70823001861572	6.94429016113281	8.48896408081055	7.95911312103271	8.2092399597168	8.40080451965332	7.48403644561768	7.02203416824341	9.17089653015137	7.66845703125	8.03982353210449	6.83262157440186	6.94450855255127	7.62372493743896	7.60742378234863	7.149169921875	7.65350437164307	7.92323970794678	9.16499614715576	7.23544120788574	8.18197822570801	5.90083980560303	7.73314476013184	247	0.592190980911255	888.109313964844	971.469665527344	Non-proliferative_Stroma
33520	142	643725	1590	8.17075061798096	6.76741361618042	7.54287147521973	8.19744682312012	8.22508144378662	8.34539604187012	7.33996486663818	7.09584856033325	9.12332630157471	7.68905639648438	7.99409008026123	6.7756781578064	6.88769197463989	7.60906887054443	8.12587451934814	7.1635594367981	7.73725700378418	8.02117729187012	9.64427375793457	7.20976305007935	8.22812938690186	5.91947364807129	7.88752174377441	278	0.679405987262726	734.021606445313	975.010803222656	High-PDL1
33520	142	643725	1596	8.37475204467773	6.81250143051147	7.98421907424927	7.88785457611084	8.20686721801758	8.31245994567871	7.30692291259766	7.03439235687256	8.97732639312744	7.60223484039307	7.98950910568237	6.76659250259399	6.84347295761108	7.59483766555786	7.74134397506714	7.14116382598877	7.6688494682312	7.86346673965454	8.98787403106689	7.27785396575928	8.20256042480469	5.9005012512207	7.81213808059692	204	0.748603999614716	836.259826660156	974.279418945313	Non-proliferative_Stroma
33520	144	158922	37	8.12718677520752	6.64041233062744	7.79522562026978	7.75099039077759	8.10624408721924	8.29027366638184	7.25566005706787	6.96822547912598	8.87048053741455	7.73444795608521	7.93195772171021	6.70127248764038	6.85734128952026	7.57512521743774	7.89138650894165	7.12675905227661	7.57789707183838	7.90307521820068	10.0240106582642	7.20238304138184	8.05788516998291	5.95324325561523	7.64832353591919	134	0.754348456859589	640.888061523438	291.977600097656	High-Vimentin
33520	144	158922	54	8.40883922576904	6.72379922866821	8.08067607879639	8.21272850036621	8.22741222381592	8.45858573913574	7.40177726745605	6.99249458312988	9.01477336883545	7.85905933380127	8.04264736175537	6.8051381111145	6.95234107971191	7.63611936569214	8.42240333557129	7.2053050994873	7.59213066101074	8.1680269241333	9.38778591156006	7.57496643066406	8.15335464477539	6.25593137741089	7.67542743682861	180	0.484323024749756	842.827758789063	306.511108398438	High-Vimentin
33520	144	158922	56	7.96302270889282	6.58190679550171	7.51745128631592	8.34456634521484	8.09382343292236	8.35993766784668	7.3825945854187	6.98569822311401	9.09871292114258	7.71595001220703	7.94035387039185	6.71144342422485	6.92409658432007	7.61057186126709	9.05006885528564	7.09922170639038	7.59269189834595	8.1558141708374	9.06799983978271	7.28091955184937	8.05659294128418	6.07706880569458	7.70825433731079	164	0.502207398414612	686.798767089844	309.164642333984	Low-vimentin
33520	144	158922	78	8.07948780059814	6.55332851409912	7.89762020111084	7.99365377426147	8.1516284942627	8.2859468460083	7.24863529205322	7.04685640335083	8.80687046051025	7.78496599197388	7.87874555587769	6.64954900741577	6.82579946517944	7.5868034362793	7.93236827850342	7.07925510406494	7.58536052703857	7.96239614486694	10.0759735107422	7.18744611740112	8.0413064956665	5.91991472244263	7.68856811523438	179	0.63754278421402	874.631286621094	320.910614013672	High-Vimentin
33520	144	158922	85	8.2271146774292	6.70281028747559	7.89099502563477	8.19370460510254	8.25827598571777	8.44698905944824	7.38355922698975	7.02322244644165	9.36261177062988	7.74892997741699	7.97566366195679	6.74623107910156	6.89532566070557	7.58770704269409	8.93266582489014	7.15481567382813	7.59019804000854	7.95311546325684	10.1604490280151	7.35883522033691	8.11623287200928	5.95900440216064	7.69138145446777	156	0.819592654705048	920.173095703125	327.538452148438	High-Vimentin
33520	144	158922	95	8.17234706878662	6.70421457290649	7.82610034942627	8.16600322723389	8.25314140319824	8.33549308776855	7.4284496307373	7.10795974731445	8.66092300415039	7.72715902328491	7.95291137695313	6.72485733032227	6.9419412612915	7.59663772583008	7.78927230834961	7.15796422958374	7.60883808135986	7.99244117736816	8.96506214141846	7.23974943161011	8.05716419219971	6.01850080490112	7.8886833190918	184	0.755510985851288	670.869567871094	332.369567871094	Non-proliferative_Stroma
33520	144	158922	100	8.0698709487915	6.63907623291016	7.64910507202148	8.11047840118408	8.0918140411377	8.31778717041016	7.30655241012573	7.07706069946289	8.82436275482178	7.71167659759521	7.96638202667236	6.74146223068237	6.89590311050415	7.60465955734253	7.89224100112915	7.15896940231323	7.59602785110474	7.98795223236084	9.98404884338379	7.20115518569946	8.08005332946777	6.04353094100952	7.68148374557495	193	0.724322736263275	693.233154296875	335.953369140625	High-Vimentin
33520	143	453716	1079	8.29234981536865	6.77296447753906	7.7995343208313	8.04798889160156	8.17802429199219	8.48686790466309	7.42694664001465	6.99535655975342	8.74558925628662	7.72614574432373	8.02527236938477	6.79346609115601	7.03329944610596	7.62054252624512	8.25271892547607	7.22253561019897	7.61493730545044	7.96640586853027	9.34406757354736	7.8336386680603	8.14237594604492	6.04474306106567	7.73034906387329	217	0.725432515144348	459.792633056641	669.801818847656	High-PDL1
33520	143	453716	1153	8.1895112991333	6.7418999671936	7.62668609619141	8.03050136566162	8.25938510894775	8.39218711853027	7.44138622283936	7.21079063415527	9.11446189880371	7.73899459838867	8.02805137634277	6.84968233108521	7.07134008407593	7.61367988586426	8.19297504425049	7.21844720840454	7.60444927215576	7.94537401199341	9.19185256958008	7.80922698974609	8.150071144104	6.05731105804443	7.68105554580688	160	0.391525030136108	917.881225585938	690.518737792969	Low_eccentricity_medium_vimentin
33520	143	453716	1201	8.20026683807373	6.7092490196228	7.79052400588989	8.21704196929932	8.28711318969727	8.37052059173584	7.43492841720581	7.18986320495605	8.81343173980713	7.79413843154907	7.96007871627808	6.74743413925171	7.00436353683472	7.6119065284729	7.96237277984619	7.16455984115601	7.66456270217896	7.95300579071045	9.55264472961426	7.262282371521	8.05055618286133	6.00496053695679	7.78258275985718	154	0.845567166805267	516.422058105469	704.266235351563	High-Vimentin
33520	144	158922	322	8.08893871307373	6.62811660766602	7.70795440673828	8.35977840423584	8.22938346862793	8.34473323822021	7.42006254196167	7.10744524002075	9.08405208587646	8.02652072906494	7.9630298614502	6.71279811859131	6.89777898788452	7.60037803649902	8.13420486450195	7.15455198287964	7.61354970932007	8.05150413513184	9.30141067504883	7.22712516784668	8.14343452453613	5.96257543563843	7.75796508789063	123	0.754894256591797	924.845520019531	434.040649414063	Non-proliferative_Stroma
33520	144	158922	328	8.17377281188965	6.7364182472229	7.61627292633057	8.26117897033691	8.19557666778564	8.42249202728271	7.38807535171509	7.17504549026489	9.14638519287109	7.82679510116577	8.08054733276367	6.84409379959106	7.06385803222656	7.63053941726685	8.19101047515869	7.27271175384521	7.63481044769287	9.1316385269165	8.87182712554932	7.19620323181152	8.19538116455078	6.08280801773071	7.67711162567139	93	0.627291917800903	569.49462890625	440.032257080078	Low-vimentin
33520	144	158922	330	8.03663063049316	6.52337551116943	7.74023342132568	7.67992115020752	7.92328977584839	8.19544315338135	7.15644121170044	7.02476978302002	8.65677547454834	7.7035813331604	7.85901069641113	6.62259006500244	6.80275249481201	7.56428670883179	7.64830732345581	7.06485319137573	7.59219932556152	7.80527448654175	9.33384704589844	7.35015678405762	8.04646492004395	6.02441167831421	7.6978907585144	118	0.879417061805725	818.559326171875	437.644073486328	High-Vimentin
33520	144	158922	338	8.07719993591309	6.60080242156982	7.78736257553101	7.89837312698364	8.15456676483154	8.34342861175537	7.3489031791687	7.18764305114746	9.15294933319092	7.77372694015503	7.89957618713379	6.66871070861816	6.84927225112915	7.5867657661438	8.36683082580566	7.13536310195923	7.68761968612671	7.85922002792358	9.53802967071533	7.76464986801147	8.06569862365723	6.0168571472168	7.97152376174927	108	0.858583569526672	811.037048339844	443.787048339844	High-Vimentin
33520	144	158922	340	8.11693000793457	6.61838865280151	7.71941566467285	8.11460304260254	8.23000144958496	8.32661533355713	7.33801460266113	7.05754804611206	9.06777667999268	7.72271633148193	7.93856811523438	6.69832181930542	6.86523914337158	7.5811619758606	8.01426315307617	7.14893007278442	7.64375257492065	7.99089241027832	9.62235832214355	7.21972894668579	8.13925457000732	5.97274351119995	7.80208396911621	160	0.843220353126526	925.849975585938	444.931243896484	High-Vimentin
33520	144	158922	342	8.05959987640381	6.57699728012085	7.76643037796021	7.98042917251587	8.03413677215576	8.24990844726563	7.24804496765137	7.04242706298828	8.8595085144043	7.71330165863037	7.89964389801025	6.68601179122925	6.85225963592529	7.5902247428894	7.94100570678711	7.11319446563721	7.6428337097168	7.84442710876465	9.6781063079834	7.29184865951538	8.09643459320068	5.97499895095825	7.86463356018066	124	0.534220218658447	947.669372558594	446.209686279297	High-Vimentin
33520	144	158922	347	8.04843139648438	6.50849914550781	7.78835582733154	7.84519195556641	8.10781192779541	8.20500087738037	7.16869735717773	6.9915566444397	8.63872337341309	7.65451192855835	7.87546634674072	6.63488101959229	6.82865715026855	7.56804227828979	7.76670837402344	7.27937364578247	7.61341428756714	7.88065385818481	8.95924663543701	7.18677520751953	8.01850605010986	5.98269414901733	7.65395545959473	138	0.602225482463837	363.688415527344	449.413055419922	Non-proliferative_Stroma
33520	144	158922	348	8.08093547821045	6.62740898132324	7.58439540863037	8.12614250183105	8.18819713592529	8.31353092193604	7.27035617828369	7.08494186401367	8.80227661132813	7.71067523956299	7.95848274230957	6.71095943450928	6.92194175720215	7.59839248657227	7.92036771774292	7.15787696838379	7.63956785202026	7.93827342987061	9.64267444610596	7.20116090774536	8.08394336700439	6.01659965515137	7.78527212142944	226	0.866944670677185	636.628295898438	451.898223876953	High-Vimentin
33520	144	158922	366	8.12173557281494	6.65687608718872	7.69750833511353	8.05902862548828	8.19400882720947	8.35483074188232	7.30828809738159	7.04400587081909	9.20921421051025	7.72684526443481	7.95867156982422	6.71309757232666	6.91824293136597	7.59789419174194	8.36573696136475	7.1633825302124	7.59503650665283	7.89345645904541	9.81175518035889	7.25096559524536	8.14611148834229	5.97246742248535	7.74097776412964	129	0.566528677940369	910.457336425781	455.131774902344	High-Vimentin
33520	144	158922	8	7.95163631439209	6.53859186172485	7.51134967803955	8.05224895477295	8.14782428741455	8.22240257263184	7.27496671676636	6.94026041030884	8.64557552337646	7.74748563766479	7.87218713760376	6.63456153869629	6.80516004562378	7.58065986633301	7.71048164367676	7.05620241165161	7.5649151802063	7.9358024597168	9.83885192871094	7.20986032485962	8.00015068054199	5.96916723251343	7.64686107635498	128	0.738042414188385	614.6171875	263.4296875	High-Vimentin
33520	144	158922	421	8.02856826782227	6.59728622436523	7.64262580871582	8.03864288330078	8.13664817810059	8.26586055755615	7.22876214981079	7.06864166259766	8.84942054748535	7.75255918502808	7.93307781219482	6.6903076171875	6.91045475006104	7.60412740707397	8.01370048522949	7.13858318328857	7.61420726776123	8.00986003875732	9.38636207580566	7.21063947677612	8.09526824951172	5.94534111022949	7.69356441497803	165	0.813105583190918	493.981811523438	477.739379882813	High-Vimentin
33520	144	158922	429	8.24489116668701	6.7744197845459	7.81315279006958	8.0753927230835	8.23681354522705	8.4241828918457	7.39327716827393	7.0822319984436	8.7137565612793	7.76175498962402	8.08738231658936	6.88523483276367	7.08053159713745	7.61711311340332	7.91064929962158	7.31310987472534	7.68342733383179	8.09617137908936	8.96266651153564	7.34721517562866	8.20003604888916	6.15510082244873	7.84142541885376	175	0.708010673522949	616.274291992188	482.394287109375	High-PDL1
33520	144	158922	434	8.23137092590332	6.6909441947937	7.83613681793213	8.05437660217285	8.20826053619385	8.34122276306152	7.32129287719727	7.04078197479248	9.10154914855957	7.70584869384766	7.99125385284424	6.75287818908691	6.90893268585205	7.59839248657227	7.92837142944336	7.19191932678223	7.62035942077637	7.97557878494263	9.22358512878418	7.35472583770752	8.16819477081299	5.99786520004272	7.72450399398804	146	0.765856862068176	819.924682617188	484.191772460938	Non-proliferative_Stroma
33520	144	158922	450	8.07066917419434	6.64214611053467	7.63542985916138	8.11306571960449	8.18054389953613	8.31880569458008	7.28834009170532	7.14399003982544	8.93575572967529	7.72132587432861	7.9728217124939	6.76176452636719	6.93751811981201	7.60478019714355	8.18231678009033	7.1901912689209	7.62072992324829	8.08396148681641	9.23347949981689	7.2102255821228	8.1360912322998	5.97977209091187	7.70697975158691	157	0.548333287239075	521.057312011719	492.942687988281	Non-proliferative_Stroma
33520	144	158922	466	8.19488430023193	6.72947978973389	7.72906017303467	8.24507904052734	8.20694637298584	8.41502094268799	7.42190265655518	7.17656946182251	8.98474788665771	7.73521757125854	8.03458309173584	6.79488277435303	6.99916458129883	7.63486623764038	7.97509145736694	7.21882772445679	7.61773347854614	8.01522064208984	9.42953395843506	7.20436334609985	8.16795253753662	6.01840734481812	7.66551351547241	170	0.591704726219177	567.947082519531	497.541168212891	High-PDL1
33520	144	158922	468	8.16335773468018	6.63161611557007	7.86451148986816	7.79635715484619	8.07782077789307	8.26319217681885	7.25496196746826	7.0815544128418	8.95823574066162	7.75100708007813	7.92978048324585	6.68732929229736	6.86067056655884	7.57929658889771	7.80670738220215	7.13787317276001	7.62770652770996	7.91536808013916	8.93870258331299	7.20706844329834	8.07176208496094	6.00581693649292	7.71931409835815	147	0.540845811367035	768.884338378906	497.394561767578	Non-proliferative_Stroma
33520	144	158922	471	7.99311351776123	6.56550931930542	7.6046404838562	7.8515739440918	8.08349514007568	8.2492847442627	7.18958330154419	6.98865795135498	8.8881893157959	7.75964450836182	7.93011808395386	6.71885299682617	6.87968111038208	7.57911586761475	8.00190162658691	7.13660478591919	7.61153936386108	7.92632627487183	9.52890300750732	7.18923711776733	8.10258674621582	5.96268701553345	7.68865633010864	98	0.821303129196167	489.489807128906	496.836730957031	High-Vimentin
33520	144	158922	150	8.15597820281982	6.67682933807373	7.74895763397217	7.82737112045288	8.07933235168457	8.33532810211182	7.42814445495605	6.89880180358887	8.57602977752686	7.66093873977661	7.99446678161621	6.78199577331543	7.28760671615601	7.59172582626343	7.71718454360962	7.30622816085815	7.6239333152771	7.92415237426758	9.3336820602417	7.27276563644409	8.17480087280273	6.03938436508179	7.77440309524536	104	0.856193065643311	924.182678222656	360.173065185547	Non-proliferative_Stroma
33520	144	158922	153	8.06759166717529	6.60046768188477	7.74290037155151	8.11257457733154	8.07353782653809	8.27659606933594	7.27327537536621	6.94931840896606	8.91746807098389	7.61859655380249	7.93785715103149	6.71630048751831	6.8760552406311	7.59396982192993	8.14513397216797	7.12850666046143	7.59002923965454	8.00049877166748	9.94591999053955	7.23447942733765	8.05132389068604	6.12843179702759	7.66961526870728	148	0.806214809417725	459.682434082031	360.560821533203	High-Vimentin
33520	144	158922	163	8.08695507049561	6.64485549926758	7.69684219360352	7.9050726890564	8.13846111297607	8.28699493408203	7.259681224823	6.906005859375	8.74215221405029	7.65274381637573	7.94613552093506	6.73187303543091	6.84728622436523	7.5863242149353	7.85400247573853	7.16545677185059	7.64719247817993	7.90571451187134	8.83753299713135	7.21960163116455	8.12591552734375	5.97595119476318	7.77789497375488	127	0.663269758224487	910.141723632813	366.377960205078	Non-proliferative_Stroma
33520	144	158922	186	8.30792140960693	6.89577484130859	8.00839138031006	8.22209930419922	8.25129890441895	8.38208103179932	7.37826585769653	6.99236631393433	9.42852306365967	7.81637477874756	8.01652145385742	6.77672243118286	6.96145534515381	7.60646057128906	8.6549825668335	7.20437288284302	7.59940147399902	8.110426902771	10.1217126846313	7.43382787704468	8.16430282592773	6.04861116409302	7.66355562210083	143	0.842040479183197	981.328674316406	375.377624511719	High-Vimentin
33520	144	158922	205	8.04355144500732	6.56743097305298	7.67074775695801	8.12010383605957	8.23622703552246	8.2998628616333	7.28185176849365	7.08269786834717	8.93704700469971	7.76402235031128	7.91057348251343	6.68732166290283	6.87066125869751	7.58612251281738	8.15167808532715	7.08531761169434	7.5828423500061	7.92066144943237	10.114312171936	7.25375461578369	8.05001068115234	5.95883274078369	7.67916917800903	152	0.814842820167542	643.657897949219	387.052642822266	High-Vimentin
33520	144	158922	244	8.14459323883057	6.70829153060913	7.78230905532837	8.15304183959961	8.1877384185791	8.52726268768311	7.54893350601196	7.10616254806519	9.26137733459473	7.73024654388428	7.96105670928955	6.73760843276978	6.88354635238647	7.59648370742798	8.4731502532959	7.26285791397095	7.62540483474731	7.93413496017456	9.11506462097168	7.33523607254028	8.15123176574707	5.9651141166687	7.86462545394897	159	0.830144584178925	917.496826171875	407.270446777344	Non-proliferative_Stroma
33520	144	158922	255	8.06466388702393	6.58859729766846	7.66351652145386	7.8487753868103	8.16500473022461	8.33179187774658	7.25837135314941	7.02028799057007	8.6786003112793	7.7043023109436	7.91852331161499	6.69129228591919	6.86919498443604	7.57442808151245	7.80173206329346	7.11678218841553	7.58854389190674	7.87638521194458	8.82229423522949	7.20463418960571	8.07140636444092	5.99899053573608	7.7022910118103	138	0.806966841220856	645.528991699219	411.159423828125	Non-proliferative_Stroma
33520	144	158922	257	8.21420860290527	6.75327301025391	7.724769115448	8.17011547088623	8.21012878417969	8.51298809051514	7.61614465713501	7.01130962371826	8.94228744506836	7.76619529724121	8.03583145141602	6.81144523620605	6.98008680343628	7.60673522949219	8.35131359100342	7.31483459472656	7.62611722946167	7.93433427810669	9.61486721038818	7.34581661224365	8.22883796691895	6.03559398651123	7.83243179321289	170	0.504173994064331	874.688232421875	412.176483154297	High-Vimentin
33520	144	158922	270	8.0511360168457	6.57525873184204	7.72572183609009	8.20919132232666	8.27517700195313	8.26379203796387	7.27335262298584	7.11260747909546	8.66058349609375	7.70404291152954	7.92415142059326	6.70080041885376	6.88480663299561	7.59316635131836	7.81221628189087	7.12227153778076	7.59352827072144	7.89382171630859	9.31363487243652	7.20918750762939	8.0716438293457	5.95385980606079	7.65580177307129	160	0.549896657466888	451.762512207031	417.78125	Non-proliferative_Stroma
33520	144	158922	290	8.05147266387939	6.6378755569458	7.55758857727051	8.21614646911621	8.1124849319458	8.34623241424561	7.30042457580566	7.06942462921143	9.12976360321045	7.7878680229187	7.97077512741089	6.73809337615967	6.9206223487854	7.60945844650269	8.16343212127686	7.19013786315918	7.61430168151855	7.99797058105469	9.89493370056152	7.48709344863892	8.13630485534668	6.02322292327881	7.84334135055542	140	0.575221836566925	850.964294433594	425.064300537109	High-Vimentin
33520	144	158922	292	8.11544609069824	6.62834739685059	7.71597337722778	8.19958114624023	8.21869945526123	8.33125686645508	7.31641101837158	7.03764247894287	8.9393367767334	7.7773289680481	7.96788883209229	6.70634269714355	6.96227312088013	7.61500263214111	8.12264537811279	7.15013265609741	7.60668897628784	8.23631000518799	9.38218784332275	7.19022369384766	8.09082698822021	5.96457481384277	7.68124008178711	160	0.72882866859436	464.643737792969	424.793762207031	Non-proliferative_Stroma
33520	143	453716	1608	8.29103755950928	6.75753784179688	7.90608406066895	8.09854507446289	8.2847900390625	8.44346618652344	7.39886379241943	7.1910924911499	8.81456089019775	7.7122745513916	7.99507761001587	6.78473091125488	7.02996826171875	7.61517381668091	8.55341053009033	7.20998239517212	7.67413568496704	7.94261646270752	9.18351078033447	7.47283601760864	8.10933303833008	6.08600902557373	7.80577898025513	190	0.795682668685913	682.242126464844	819.457885742188	Non-proliferative_Stroma
33520	143	453716	59	8.28456211090088	6.72675561904907	8.02933979034424	7.96937990188599	8.1909646987915	8.33940029144287	7.3444881439209	6.96453380584717	8.91749000549316	7.69013595581055	7.95283365249634	6.72991800308228	6.9041633605957	7.58824396133423	7.85070466995239	7.09780263900757	7.58527755737305	7.87849378585815	10.1912384033203	7.19611406326294	8.04351234436035	5.8797345161438	7.68619537353516	140	0.746439158916473	668.421447753906	304.392852783203	High-Vimentin
33520	143	453716	62	8.44281482696533	6.7659740447998	8.21414089202881	7.87715578079224	8.20671653747559	8.34448623657227	7.3481330871582	6.91974306106567	9.01183891296387	7.66165113449097	7.98802471160889	6.77026462554932	6.93575286865234	7.61342811584473	7.77227926254272	7.15297365188599	7.63963747024536	7.85907888412476	9.04268360137939	7.24999284744263	8.07484245300293	5.90120506286621	7.72402906417847	201	0.817142248153687	633.084594726563	306.651733398438	Non-proliferative_Stroma
33520	143	453716	71	8.26015186309814	6.77102947235107	7.72530698776245	8.25981712341309	8.2276029586792	8.40544891357422	7.42249488830566	6.99993515014648	9.31962394714355	7.68990325927734	8.01010608673096	6.78857421875	6.93161201477051	7.59372997283936	8.53192615509033	7.14025640487671	7.60461139678955	7.94832515716553	10.1813688278198	7.26668119430542	8.09776401519775	6.00559616088867	7.67800569534302	153	0.802217543125153	874.692810058594	315.117645263672	High-Vimentin
33520	144	158922	403	8.00265216827393	6.56994867324829	7.57661914825439	8.1014289855957	8.21427726745605	8.29444408416748	7.24560356140137	7.11088752746582	8.8139181137085	7.71741533279419	7.94555521011353	6.71148824691772	6.87970781326294	7.60315227508545	8.02484130859375	7.11151218414307	7.5843243598938	8.06082725524902	9.61490631103516	7.33998203277588	8.07037925720215	6.2163724899292	7.66287851333618	111	0.647853374481201	414	470.252258300781	High-Vimentin
33520	144	158922	407	8.05972480773926	6.62040138244629	7.611159324646	8.02422523498535	8.23697757720947	8.30600929260254	7.24581909179688	7.03388452529907	8.65220928192139	7.73183345794678	7.95954751968384	6.74644947052002	6.91101980209351	7.57993841171265	7.81377124786377	7.16484928131104	7.62231063842773	7.98247051239014	9.15113067626953	7.18291854858398	8.09541034698486	6.03034162521362	7.73579740524292	126	0.414783120155334	606.222229003906	473.785705566406	Low-vimentin
33520	143	453716	1530	8.11774635314941	6.75353193283081	7.65176105499268	7.99378299713135	8.22953701019287	8.3602991104126	7.38811826705933	7.18208074569702	8.70241355895996	7.69905757904053	8.00494384765625	6.78880071640015	7.06299448013306	7.64283657073975	7.92977905273438	7.23804140090942	7.65894412994385	7.97278594970703	9.3031587600708	7.50485849380493	8.12642574310303	6.08124017715454	7.79829216003418	112	0.723135888576508	597.857116699219	795.678588867188	High-PDL1
33520	143	453716	1537	8.07716655731201	6.66817951202393	7.63630676269531	7.664635181427	8.0148983001709	8.3022632598877	7.2834415435791	7.1808385848999	8.51079559326172	7.66897439956665	7.96099805831909	6.73702383041382	7.00660800933838	7.60023880004883	8.12299346923828	7.19611024856567	7.60279989242554	7.90480661392212	9.19336700439453	7.64039134979248	8.10689449310303	6.03412342071533	7.73813199996948	104	0.772204220294952	610.278869628906	798.980773925781	Non-proliferative_Stroma
33520	143	453716	1459	8.03010082244873	6.55859375	7.71359300613403	7.84744024276733	8.07011032104492	8.19684314727783	7.22730398178101	7.05138349533081	8.6585865020752	7.63386917114258	7.84744024276733	6.64208030700684	6.84070634841919	7.56479072570801	7.51623201370239	6.99831390380859	7.56007719039917	7.80539512634277	9.25955486297607	7.19138050079346	7.96997499465942	6.01016855239868	7.62707948684692	154	0.895896077156067	1130.61694335938	772.090881347656	High-Vimentin
33520	143	453716	1657	8.22935581207275	6.67716598510742	7.91458082199097	8.17573928833008	8.32569408416748	8.47972393035889	7.56371450424194	7.25884580612183	9.1486291885376	7.73879194259644	7.94848680496216	6.7215838432312	7.05891418457031	7.60651779174805	8.31697082519531	7.12817192077637	7.60701513290405	7.89538717269897	9.53257942199707	7.2862401008606	8.071608543396	5.95643901824951	7.79905366897583	198	0.703959822654724	895.656555175781	839.924255371094	Non-proliferative_Stroma
33520	143	453716	77	8.23010444641113	6.72090339660645	7.79337358474731	8.30480861663818	8.19966316223145	8.36679077148438	7.38264274597168	7.09158277511597	9.13401317596436	7.75036382675171	7.97506904602051	6.74405908584595	6.94362926483154	7.60808086395264	7.99957513809204	7.12314891815186	7.6065821647644	7.97449541091919	10.3690509796143	7.22396421432495	8.05963134765625	5.89026212692261	7.68267059326172	120	0.729499220848083	678.025024414063	318.066680908203	High-Vimentin
33520	143	453716	83	8.26518249511719	6.83553123474121	7.66193580627441	8.28796195983887	8.26583385467529	8.39444446563721	7.45868444442749	6.99031257629395	8.91131973266602	7.68612146377563	8.03870677947998	6.8546257019043	7.00494146347046	7.59920930862427	7.87111139297485	7.18871974945068	7.60702180862427	8.05524063110352	9.81600952148438	7.22955417633057	8.1099739074707	6.30147171020508	7.65111351013184	214	0.860597729682922	891.686889648438	323.995330810547	High-Vimentin
33520	144	158922	1189	8.164728	7.155943	7.974512	8.338599	8.269153	8.446157	7.755472	7.330313	9.134461	9.131525	7.995409	6.772048	7.02535	7.624327	8.911587	7.229126	7.630195	3278-08-01	9.382122	8.747053	8.137983	6.36718	8.037395	184	0.5781562	444.4837	751.5054	Endothelia
33520	144	158922	1304	8.378867	6.881528	8.151124	8.020405	8.28276	8.449168	7.369	7.248031	9.549504	7.809498	8.007429	6.767199	6.993175	7.591949	9.007237	7.187734	7.604071	7.97145	8.969821	8.826782	8.131514	6.065636	7.712575	167	0.825612	930.03	792.485	Endothelia
33520	143	453716	291	8.232848	6.79856	7.705999	8.177973	8.193877	8.493074	7.463827	7.139725	9.217109	7.757274	8.069301	6.886136	7.536634	7.619816	8.78789	7.235685	7.608018	8.18205	9.851079	9.621867	8.169756	6.02317	7.692454	209	0.8196601	822.8947	418.8086	Endothelia
33520	143	453716	706	8.168419	6.778224	7.566408	8.463156	8.271852	8.494322	7.579618	7.229357	9.272932	7.838223	8.062141	6.818834	7.249862	7.662131	8.674622	7.249475	7.648238	8.610564	8.672775	9.805829	8.194181	7.325041	7.787066	134	0.9530509	475.8657	557	Endothelia
33520	143	453716	725	8.200562	7.019765	7.693716	8.12217	8.15778	8.575877	7.585281	7.184066	9.535946	7.900979	8.072634	6.843669	7.237409	7.662343	8.485221	7.264743	7.638363	9.000954	7.657026	9.48212	8.195943	7.832543	7.764203	105	0.7200922	496.9238	563.5428	Endothelia
33520	143	453716	2018	8.429468	6.842322	7.952383	9.185574	8.638	8.732518	7.829287	7.355888	9.545284	8.777536	8.099816	6.865067	7.139123	7.727404	9.093915	7.22611	7.667954	8.346581	9.402697	8.602386	8.152994	6.073917	7.848672	124	0.5623043	305.9919	966.5081	Endothelia
33520	143	453716	1027	8.255758	6.823581	7.713772	8.044441	8.125804	8.435005	7.455704	7.133013	9.160438	7.81356	8.081218	6.871768	7.180181	7.616294	8.302155	7.268286	7.598751	8.786214	6.906317	8.757051	8.191917	7.390254	7.682553	144	0.8816282	652.7222	655.0347	Endothelia
33520	144	158922	1099	8.029017	6.570826	7.610085	8.301618	8.343522	8.313934	7.292448	7.237521	8.916927	7.776518	7.925633	6.683348	6.937482	7.593163	8.010807	7.074955	7.577116	8.401993	9.08669	8.413106	8.039147	6.816647	7.666967	98	0.5293921	218.8367	723.2857	Endothelia
33520	144	158922	1102	8.273602	6.789014	7.716319	8.264703	8.276156	8.458698	7.455266	7.061206	9.167573	7.776006	8.100777	6.88572	7.126508	7.618522	8.115946	7.305772	7.612267	8.666984	8.444703	8.944248	8.225201	7.414516	7.68078	107	0.6792841	1022.318	722.7944	Endothelia
33520	142	643725	735	8.455241	6.725463	8.304963	7.90694	8.418642	8.333819	7.356908	7.274868	9.064177	7.755976	7.933654	6.703936	6.872886	7.606149	8.193706	7.077203	7.592103	7.896129	9.632989	9.338264	8.035066	5.942351	7.689033	123	0.6834456	491.1463	643.1382	Endothelia
33520	142	643725	792	8.498811	6.889785	8.240637	7.870541	8.256855	8.341786	7.34793	7.09867	9.270098	7.629569	8.035719	6.822175	6.98959	7.617998	7.934039	7.216163	7.61246	7.910065	8.910982	8.62394	8.141046	6.013182	7.663084	289	0.7909853	621.4464	674.2768	Endothelia
33520	144	158922	1362	8.603956	6.876477	8.39351	8.108115	8.350854	8.483387	7.387702	7.55065	9.1223	7.872878	8.042878	6.802113	6.964125	7.604049	8.161617	7.180189	7.606664	7.97883	9.524414	8.95386	8.116279	6.083662	7.679327	185	0.7124245	916.6486	814.0432	Endothelia
33520	144	158922	1446	8.211193	6.745477	7.763897	8.063633	8.211432	8.477089	8.064336	7.56836	9.140339	8.775319	8.963419	7.916366	8.072257	8.220448	8.634895	8.122398	8.14053	9.152329	8.921978	8.736789	9.000498	7.234991	8.305499	132	0.7818921	379.8485	843.1212	Endothelia
33520	144	158922	1494	8.242368	6.75726	7.73032	8.362535	8.397423	8.509748	7.510499	7.383724	9.000635	7.917144	8.099416	6.860318	7.169694	7.642869	8.641169	7.25391	7.621789	8.535253	9.216904	9.367641	8.181661	6.111682	8.168349	103	0.5599039	303.1845	856.8156	Endothelia
33520	143	453716	2057	8.220036	6.770813	7.783335	8.252296	8.314864	8.48605	7.476704	7.181775	9.195494	7.871693	8.018484	6.780309	7.20936	7.633897	8.475594	7.223181	7.612254	8.467939	9.240234	9.451032	8.149066	7.49762	7.700499	191	0.6701397	672.3875	980.178	Endothelia
33520	142	643725	1607	8.177618	6.84387	7.409425	8.300064	8.241779	8.360289	7.309552	7.041687	8.948935	7.662555	7.983192	6.718857	6.880972	7.601322	8.241121	7.10523	7.592744	8.045141	8.542694	7.895962	8.09012	5.888744	7.655803	124	0.7169713	381.2016	979.121	Low-vimentin
33520	142	643725	1686	8.123568	6.783288	7.486065	7.917901	8.306729	8.465751	7.285111	7.150633	9.42266	7.752083	7.993297	6.741239	6.943552	7.624895	8.476522	7.137045	7.597767	9.111253	6.922108	8.785257	8.117987	7.492173	7.684344	92	0.6413791	453.4565	1012.946	Low-vimentin
33520	142	643725	1701	8.47472	6.867087	8.100151	8.637483	8.50209	8.395587	4698-07-01	7.155277	9.004566	7.671335	7.991548	6.793662	6.888528	7.606969	8.183191	7.128487	7.607411	8.094441	9.467692	8.183537	8.134851	6.179847	7.735868	183	0.7651479	942.47	1018.814	Endothelia
33520	144	158922	1125	8.099256	6.683277	7.599309	8.008409	8.255042	8.407907	7.371029	7.342924	9.190833	7.992242	8.005969	6.772831	7.099206	7.614756	8.493487	7.186724	7.631589	8.561338	8.267067	8.997233	8.145611	6.563414	7.705728	179	0.8045682	465.8212	732.5587	Endothelia
33520	143	453716	200	8.326598	6.855907	7.776751	8.392042	8.289662	8.451881	7.484708	7.111681	9.083602	7.790442	8.08373	6.904373	7.128757	7.623052	8.443874	7.224653	7.605091	8.622053	9.791117	9.183088	8.148805	7.009935	7.654565	319	0.6039401	964.652	377.8652	Endothelia
33520	143	453716	207	8.321725	6.763732	7.998785	8.07348	8.157735	8.412922	7.411874	7.205631	9.138569	7.797461	8.014661	6.800113	7.07134	7.622362	8.205495	7.211109	7.607288	8.436255	9.142557	8.033739	8.112069	6.199039	7.672594	196	0.5277526	722.8469	381.1479	Low-vimentin
33520	143	453716	1681	8.566477	6.891939	8.233789	8.154159	8.375194	8.436724	7.488478	7.096721	9.197893	7.710993	8.081676	6.882054	7.11855	7.625252	8.139238	7.273413	7.60953	8.024589	9.601503	9.127813	8.182842	6.054646	7.642403	91	0.9011025	922.0769	849.6484	Endothelia
33520	143	453716	1765	8.652675	6.871396	8.054328	8.091846	8.244822	8.576522	7.505282	7.114145	9.002036	7.799174	8.068006	6.879807	7.096725	7.635488	8.322855	7.248548	7.659942	8.022645	8.631921	7.944602	8.180039	6.057894	7.755953	194	0.4436934	829.4279	882.4742	Low-vimentin
33520	143	453716	1838	8.303139	6.724799	8.043077	8.144953	8.223287	8.345705	7.359154	7.060141	9.205249	7.74332	7.950824	6.734893	7.075533	7.594724	8.299436	7.092194	7.573911	8.228104	9.242379	10.18373	8.086252	6.631448	7.655837	138	0.8151011	1099.594	907.7174	Endothelia
33520	142	643725	1387	8.217709	6.728457	7.769996	8.023434	8.297007	8.356826	7.373168	7.320156	9.318089	7.781886	7.991179	6.799705	6.940563	7.609895	8.191083	7.193966	7.867956	7.872317	9.236635	8.468095	8.238392	5.886165	7.994443	91	0.8253221	889.1099	883.2308	Endothelia
33520	142	643725	1395	8.363999	6.863488	7.830134	8.183929	8.325104	8.45586	7.468376	7.168626	9.533069	7.737041	8.045549	6.837148	7.055239	7.624316	8.494717	7.214212	7.697352	7.992382	9.896133	8.626671	8.21046	5.938287	7.860148	116	0.9152189	872.8965	885.6552	Endothelia
33520	142	643725	1414	8.48626	6.928949	7.995701	8.489051	8.513505	8.629964	7.665141	7.331403	9.670094	7.931154	8.123952	6.937082	7.099239	7.649395	8.911436	7.283713	7.702762	8.142962	9.197338	8.891703	8.260184	5.951441	7.983119	88	0.5180398	883.0114	892.5682	Endothelia
33520	143	453716	1072	8.256619	6.811872	7.66439	8.246058	8.302453	8.636562	7.736018	7.180061	9.235983	7.776364	8.098992	6.86367	7.13907	7.622066	8.270185	7.48244	7.621634	8.128677	8.129806	9.088749	8.195385	6.200721	7.816647	86	0.7714972	690.6512	663.4302	Endothelia
33520	143	453716	1085	8.192915	6.781469	7.548792	8.446213	8.391385	8.519042	7.520508	7.326927	9.21082	7.747267	8.053456	6.844857	7.248252	7.638024	8.778975	7.234336	7.639138	8.459295	8.070451	8.688684	8.177521	7.200713	7.710315	127	0.6694872	553.5197	669.9528	Endothelia
33520	143	453716	1492	8.432083	6.854822	7.927631	8.813744	8.481204	8.798383	7.712317	7.49275	9.229858	8.06761	8.101848	6.855336	7.288625	7.733089	9.501012	7.293255	7.672025	8.188353	9.277063	8.597794	8.273657	6.147862	7.843224	275	0.7102467	323.9891	788.0327	Endothelia
33520	143	453716	1573	8.232314	6.834151	5599-07-01	8.377848	8.336936	8.98155	8.037937	7.341392	9.329127	8.268528	8.077083	6.838945	7.339389	7.632576	8.518454	7.283897	7.632065	8.910148	9.679631	8.628424	8.192712	7.199649	7.994935	127	0.3810592	481.874	809.748	Endothelia
33520	143	453716	2146	8.09137153625488	6.71886348724365	7.46714448928833	8.57327842712402	8.23920154571533	8.52304935455322	7.95338535308838	7.28542184829712	9.2992525100708	8.52320766448975	8.01436138153076	6.76196050643921	7.23021984100342	7.64621829986572	8.94715881347656	7.19868850708008	7.67071962356567	8.665602684021	8.55425262451172	7.57362937927246	8.13314723968506	7.00954866409302	8.16079330444336	194	0.589812278747559	453.768035888672	1012.35052490234	Non-proliferative_Stroma
33520	143	453716	2179	8.18635368347168	6.68419075012207	7.7079062461853	8.89853191375732	8.29590034484863	8.55371761322021	7.71510553359985	9.24936676025391	9.16841793060303	7.81425952911377	7.97012329101563	6.76735496520996	7.24427127838135	7.68470430374146	9.10646057128906	7.15986299514771	7.62763357162476	8.20054626464844	8.73595523834229	7.31246519088745	8.12511444091797	6.73654317855835	7.91161966323853	98	0.755322277545929	819.367370605469	1024.12243652344	Low-vimentin
33520	142	643725	214	8.62499618530273	6.96191692352295	8.29813480377197	8.22478294372559	8.3449592590332	8.50028324127197	7.56592130661011	7.37316846847534	9.56569004058838	7.71768474578857	8.13173675537109	6.88152074813843	7.05636978149414	7.65019702911377	9.02726364135742	7.24634075164795	7.63658571243286	7.99485206604004	9.9829568862915	8.20771980285645	8.17332935333252	6.08391761779785	7.74758768081665	235	0.842481076717377	485.187225341797	410.651062011719	Endothelia
33520	142	643725	295	8.24936103820801	6.75462055206299	7.87446975708008	7.7999267578125	8.10190486907959	8.29181289672852	7.29508018493652	7.21979475021362	9.18235778808594	7.64050054550171	7.98830270767212	6.76218318939209	6.9359917640686	7.6158561706543	7.8415641784668	7.12509870529175	7.61222362518311	7.90484476089478	10.3167533874512	8.53556537628174	8.11012649536133	5.96138095855713	7.65947580337524	144	0.620219349861145	444.263885498047	442.458343505859	Endothelia
33520	144	158922	496	8.22804737091064	6.67975616455078	7.94777250289917	8.07974624633789	8.31373882293701	8.38711452484131	7.42424440383911	7.25348138809204	9.16080284118652	7.84121322631836	7.9773006439209	6.76664161682129	6.9836163520813	7.61050844192505	8.49478816986084	7.19507598876953	7.61086416244507	7.97982311248779	9.94937610626221	8.31902980804443	8.13196754455566	6.12017726898193	7.69519281387329	128	0.843628346920013	874.578125	508.8203125	Endothelia
33520	142	643725	634	8.33273506164551	6.81056547164917	7.86699724197388	8.18220233917236	8.21116352081299	8.42613506317139	7.41042327880859	7.0152153968811	9.13647747039795	7.60116672515869	8.00791549682617	6.75865697860718	6.90377902984619	7.61312294006348	8.43929958343506	7.15305662155151	7.58844804763794	8.56801891326904	8.89575290679932	7.91625022888184	8.10747146606445	6.66187906265259	7.70319795608521	159	0.790830671787262	1017.69812011719	599.773559570313	Non-proliferative_Stroma
33520	143	453716	688	8.41339683532715	6.83712673187256	7.99505186080933	8.17095184326172	8.33304119110107	8.46159172058105	7.43981552124023	7.12406158447266	8.85582542419434	7.79194068908691	8.06353378295898	6.86227750778198	7.01379537582397	7.61882495880127	8.0058650970459	7.21524429321289	7.6074652671814	8.01567077636719	9.40831756591797	7.9521017074585	8.12923336029053	5.9522008895874	7.66900110244751	172	0.794969260692596	1123.73840332031	553.412780761719	High-PDL1
33520	143	453716	733	8.40926265716553	6.83525991439819	8.03049945831299	8.12764263153076	8.21904373168945	8.47054290771484	7.45265007019043	7.06814193725586	9.26775169372559	7.76874113082886	8.07474422454834	6.86914825439453	7.23690748214722	7.60697174072266	8.30689811706543	7.27135419845581	7.62446212768555	8.54756355285645	7.51642036437988	8.12517261505127	8.16035747528076	6.519371509552	7.68881416320801	171	0.926650166511536	662.912292480469	568.105285644531	Low-vimentin
33520	144	158922	975	8.52393627166748	6.81690073013306	8.31586647033691	8.08718395233154	8.42748069763184	8.57250785827637	7.42311906814575	7.17798757553101	9.05172157287598	7.87287712097168	8.25369834899902	7.05720376968384	7.07199335098267	7.64867305755615	8.32356929779053	7.29757881164551	7.72729825973511	8.0872106552124	8.98432159423828	7.86857938766479	8.20548820495605	6.11757612228394	7.83342123031616	93	0.71200042963028	706.548400878906	676.655883789063	High-PDL1
33520	144	158922	1106	8.0499324798584	6.58898115158081	7.59368324279785	8.23874378204346	8.33802604675293	8.36620235443115	7.29680252075195	7.29427623748779	8.84193325042725	7.78262567520142	7.93744897842407	6.68699741363525	6.9504828453064	7.60261392593384	8.05213928222656	7.10072135925293	7.58631134033203	8.41617774963379	8.58664894104004	8.15725421905518	8.05851173400879	6.71099328994751	7.66843605041504	101	0.883422255516052	227.891082763672	725.673278808594	Non-proliferative_Stroma
33520	142	643725	857	8.40969944000244	6.79587841033936	8.0395040512085	8.00653553009033	8.29052639007568	8.35907173156738	7.31760311126709	7.17116498947144	9.13195323944092	7.74904918670654	8.00335502624512	6.74743223190308	6.8557276725769	7.61522531509399	7.98871564865112	7.09264993667603	7.60062503814697	7.94885969161987	9.14397430419922	7.99002933502197	8.21308708190918	5.91231298446655	7.71056604385376	175	0.527946591377258	314.902862548828	696.90283203125	Low-vimentin
33520	142	643725	1730	8.42554473876953	7.07846641540527	7.69084024429321	8.09993648529053	8.47068023681641	8.6530704498291	7.49784374237061	7.33002901077271	9.12799453735352	7.88144111633301	8.06229019165039	6.81150960922241	7.10691738128662	7.63414001464844	7.90982246398926	7.19147825241089	7.60764837265015	9.06857490539551	8.89953994750977	7.96431970596313	8.14237880706787	6.1118369102478	7.70783233642578	108	0.524826347827911	364.611114501953	1031.2314453125	Low-vimentin
33520	143	453716	1661	8.11307525634766	6.78474569320679	7.51053094863892	7.90131282806396	8.05286502838135	8.35403537750244	7.36020755767822	7.06470680236816	8.57245254516602	7.61352157592773	8.02936267852783	6.83043336868286	7.05593776702881	7.59527444839478	7.78498697280884	7.2466082572937	7.60575294494629	7.97624492645264	9.64903450012207	8.06828117370605	8.15397548675537	6.08179950714111	7.66329765319824	98	0.785637557506561	656.612243652344	838.448974609375	Endothelia
33520	143	453716	1684	8.21341323852539	6.69631052017212	7.8024263381958	8.11931705474854	8.2990026473999	8.38581466674805	7.42501783370972	7.31844091415405	9.01809692382813	7.71652698516846	7.97551918029785	6.78463363647461	7.18191862106323	7.60957193374634	8.13829135894775	7.19312810897827	7.60714864730835	7.93666839599609	9.76261043548584	8.17667102813721	8.11173629760742	5.97510099411011	7.67930555343628	128	0.792847633361816	913.703125	849.953125	Endothelia
33520	144	158922	435	8.23567676544189	6.69185256958008	7.96559619903564	8.07089424133301	8.27205944061279	8.34703540802002	7.34110975265503	7.089026927948	9.1316032409668	7.73581266403198	7.98862648010254	6.75782012939453	6.91984987258911	7.59692621231079	8.03340911865234	7.18895483016968	7.60310935974121	8.04268741607666	9.94397449493408	7.92980241775513	8.14626502990723	6.03429555892944	7.66367864608765	220	0.530422806739807	879.931823730469	488.072723388672	High-Vimentin
33520	144	158922	454	8.08727264404297	6.62409782409668	7.6564884185791	8.12717914581299	8.27964496612549	8.37538051605225	7.35417890548706	7.46868181228638	8.84645366668701	7.7652006149292	7.96614599227905	6.73791933059692	6.92461252212524	7.60534763336182	7.92050886154175	7.17157506942749	7.60943984985352	7.98834276199341	9.0513916015625	7.90908002853394	8.11932563781738	5.97437238693237	7.7038140296936	122	0.654931485652924	418.688537597656	492.975402832031	Non-proliferative_Stroma
33520	144	158922	462	8.36866760253906	6.70460605621338	8.07466983795166	8.01168441772461	8.26540565490723	8.37321853637695	7.38901710510254	7.07048845291138	9.04863166809082	7.75599670410156	7.99324369430542	6.786376953125	6.95251560211182	7.60367870330811	8.02058506011963	7.22108316421509	7.60743236541748	7.91877746582031	9.30079746246338	7.85033845901489	8.17394924163818	6.07925748825073	7.73748731613159	166	0.462788641452789	894.042175292969	495.361450195313	Low-vimentin
33520	144	158922	218	8.14779281616211	6.64536619186401	7.81787586212158	8.28327560424805	8.31573867797852	8.37980079650879	7.40040922164917	7.08720397949219	9.463454246521	7.75621461868286	7.98039627075195	6.73430967330933	6.90012359619141	7.61117649078369	8.83893394470215	7.17683744430542	7.61114168167114	7.95983791351318	9.95650672912598	8.30805015563965	8.13053512573242	5.97701787948608	7.71322917938232	156	0.830465197563171	953.224365234375	394.262817382813	Endothelia
33520	144	158922	240	8.34021759033203	6.82624006271362	7.9373083114624	8.23730373382568	8.23583316802979	8.41564750671387	7.41269159317017	6.99930763244629	8.95592498779297	7.72745323181152	8.05125904083252	6.85647439956665	6.98975467681885	7.59719800949097	8.02149391174316	7.26894092559814	7.63235473632813	7.96305990219116	10.3290777206421	8.60459232330322	8.18449020385742	6.03310060501099	7.68516111373901	167	0.730888426303864	958.281433105469	405.65869140625	Endothelia
33520	144	158922	302	8.54726219177246	6.83779001235962	7.88317060470581	8.247633934021	8.36672496795654	8.52863502502441	7.48148727416992	7.19440126419067	9.10282325744629	7.87683629989624	8.08275032043457	6.86730051040649	7.05419492721558	7.64585590362549	8.52266120910645	7.28622436523438	7.61987924575806	8.08166217803955	10.1108379364014	8.32119655609131	8.22718715667725	6.07922220230103	7.7103443145752	190	0.443423420190811	838.015808105469	429.589477539063	Endothelia
33520	144	158922	385	8.29894924163818	6.74817657470703	7.86257028579712	8.15210628509521	8.30373764038086	8.42497253417969	7.40836191177368	7.20384550094604	9.2581033706665	7.85111999511719	8.05967235565186	6.84955549240112	7.04214143753052	7.63727998733521	8.48533821105957	7.26210975646973	7.65727424621582	8.09474468231201	9.83095645904541	7.9981861114502	8.1955623626709	6.07215785980225	7.73986911773682	169	0.679689705371857	569.692321777344	464.680480957031	High-PDL1
33520	143	453716	1561	8.22437191009521	6.8281946182251	7.70428943634033	7.83683824539185	8.12715625762939	8.37546634674072	7.38647651672363	7.04981565475464	8.6111364364624	7.652587890625	8.06727409362793	6.87323713302612	7.07392930984497	7.61764192581177	7.78448057174683	7.2868824005127	7.62380647659302	7.99746084213257	9.2382984161377	8.07486629486084	8.18238639831543	6.09783554077148	7.6915111541748	113	0.524605691432953	618.566345214844	806.415954589844	Endothelia
33520	142	643725	426	8.142385	6.686134	7.712029	8.156754	8.202003	8.329151	7.31266	7.175567	9.269617	7.745502	7.939612	6.743243	8938-06-01	7.615412	8.328823	7.087519	7.595607	8.012528	10.05697	9.233897	8.077881	5.903344	7.641064	169	0.5773071	412.1775	501	Endothelia
33520	142	643725	447	8.470034	6.846061	8.059106	8.320588	8.505727	8.49667	7.493119	7.205533	9.108701	7.787636	8.03475	6.804107	6.965848	7.623704	8.756027	7.168666	7.603513	8.350076	8.942677	8.669758	8.13169	7.258105	7.689318	188	0.5114233	968.6064	513.9202	Endothelia
33520	142	643725	450	8.621831	6.936612	8.361131	7.917336	8.344349	8.394069	7.393092	7.075967	9.164371	7.602134	8.039827	6.836411	6.95908	7.621223	8.030938	7.222373	7.594141	8.009329	9.428324	8.300801	8.239239	6.188556	7.651641	155	0.6701393	656.2	512.9355	Endothelia
33520	144	158922	1784	8.290991	6.662357	8.131831	8.277171	8.13096	8.339416	7.368274	7.202231	9.249204	7.758685	7.955908	6.714368	6.887455	7.60712	9.058816	7.140148	7.586383	7.940552	9.459677	8.560406	8.223643	6.131629	7.824378	135	0.8807322	756.5185	978.6815	Endothelia
33520	142	643725	484	8.331888	6.794002	7.940957	8.169127	8.322386	8.366313	7.371182	7.14987	9.365999	7.708991	8.004045	6.823512	7.148808	7.630934	8.245471	7.137467	7.60046	7.987215	9.873063	9.255043	8.13693	5.932049	7.662489	270	0.8171628	407.5333	534.3555	Endothelia
33520	144	158922	1864	8.310061	6.672364	8.086183	8.308843	8.276651	8.432388	7.427337	7.31665	9.225562	7.780424	7.990659	6.737405	6.975069	7.614339	8.631478	7.187644	7.619945	7.993912	9.344954	8.179619	8.152614	6.294052	7.83219	111	0.7936372	860.6847	1014.622	Endothelia
33520	143	453716	497	8.316001	6.910498	7.600996	8.375937	8.299655	8.530233	7.544482	7.286023	9.196369	7.745461	8.100492	6.892686	7.164093	7.621795	8.472273	2027-07-01	7.61751	8.320122	8.837175	8.542498	8.166511	6.537049	7.708339	138	0.7731073	701.7101	487.3188	Endothelia
33520	143	453716	526	8.357991	6.948462	7.706484	8.337559	8.243735	8.530731	7.533451	7.17624	9.450739	7.839657	8.129169	6.914041	7.249472	7.639936	8.607542	7.302908	7.618852	8.170191	10.40013	9.747562	8.176878	6.509665	7.675641	108	0.6155528	710.3981	496.1759	Endothelia
33520	144	158922	1632	8.29007	6.843781	7.800839	8.003381	8.134515	8.444399	7.395136	7.125521	8.783215	7.673409	8.064429	6.841099	7.059313	7.611337	7.809291	7.276822	7.633035	8.002887	9.150826	8.122972	8.182036	6.090065	7.743752	240	0.5720948	1016.329	909.8666	High-PDL1
33520	144	158922	1734	8.470499	6.762597	8.218147	8.261422	8.545654	8.474289	7.424153	7.213305	8.890973	7.885006	8.014465	6.796091	6.982041	7.614659	8.288446	7.20425	7.623989	8.183599	9.630158	9.061876	8.135885	5.969761	7.703349	148	0.6509926	337.6081	955.2432	Endothelia
33520	142	643725	217	8.475918	6.908675	8.101071	8.197737	8.387014	8.433756	7.478572	7.27873	9.246535	7.716261	8.024513	6.781002	7.081543	7.632951	8.046608	7.181746	7.60593	8.038862	9.470993	8.286333	8.177452	6.103985	7.817391	163	0.732103	513.3681	411.865	Endothelia
33520	142	643725	234	8.413637	6.889819	8.000134	7.972182	8.183275	8.381876	7.397919	7.15385	9.170339	7.652018	8.048594	6.818824	7.038481	7.618518	8.124342	7.215113	7.609072	7.96505	9.514476	8.142246	8.167424	6.090919	7.703173	197	0.5330399	534.1015	418.4568	Endothelia
33520	142	643725	236	8.355776	6.942188	7.751999	8.264506	8.221813	8.495945	7.569803	7.207382	9.323376	7.811039	8.161129	6.956054	7.456357	7.653854	8.699362	7.289996	7.623843	8.070772	10.22098	8.870506	8.190742	6.090653	7.849044	124	0.6818675	520.871	420.4032	Endothelia
33520	142	643725	244	8.356937	6.859615	7.955105	7.87225	8.169554	8.351869	7.370245	7.154047	9.32511	7.656488	8.04664	6.804923	6.996373	7.622643	7.910684	7.169418	7.618327	7.921924	9.702337	8.522957	8.140455	6.051226	7.67941	169	0.6851874	451.1479	422.4319	Endothelia
33520	142	643725	197	8.449785	6.902327	8.066728	8.192013	8.305119	8.566105	7.486416	7.360775	9.08178	7.823089	8.149974	6.909854	7.08323	7.655221	9.139441	7.274669	7.659079	8.148516	9.660038	8.215556	8.30107	6.140356	7.78121	128	0.7359429	525.4688	403.3281	High-PDL1
33520	143	453716	754	8.215734	6.819968	7.621993	8.166915	8.259635	8.491191	7.58364	7.276157	9.31239	8.412578	8.078428	6.878868	7.247455	7.641657	8.279	7.275439	7.634029	9.093924	6.829089	8.996779	8.170362	7.119378	7.711035	135	0.8030609	517.8593	575.2074	Endothelia
33520	143	453716	1026	8.215652	6.76505	7.620411	8.479735	8.438897	8.570808	7.620811	7.508891	9.288705	8.0222	8.013254	6.782493	7.172885	7.63505	8.448422	7.249052	7.632142	8.305683	9.224978	9.330026	8.171896	6.750856	7.840582	200	0.7693539	406.89	654.23	Endothelia
33520	144	158922	943	8.214138	6.710098	7.75246	8.423251	8.328284	8.455198	7.414004	7.197111	9.005907	7.762478	8.04355	6.800044	7.098043	7.624918	8.466284	7.200176	7.617396	8.482537	8.740035	9.004626	8.221385	6.805792	7.70868	318	0.6506944	247.5377	671.0944	Endothelia
33520	142	643725	1648	8.388891	6.843146	7.85177	8.238235	8.352719	8.389832	7.399868	7.19084	9.087885	7.71493	7.991023	6.748641	6.901721	7.607358	8.050735	7.105494	7.590539	7.907788	9.916785	8.686003	8.112282	5.872838	7.675445	129	0.8769783	915.7907	996.5582	Endothelia
33520	142	643725	1009	8.50153	6.910784	7.952	8.157081	8.300642	8.524925	7.404888	7.220942	9.404435	7.810246	8.066179	6.802284	6.970592	7.63961	8.865518	7.160173	7.615899	7.987945	8.724579	8.482424	8.168923	5.995374	7.758848	210	0.3997482	343.1	752.6524	Endothelia
33520	142	643725	1094	8.707068	6.904293	8.199829	8.348076	8.54868	8.592053	7.532128	7.324097	9.156744	7.903656	8.024048	6.783986	6.963725	7.66042	8.333722	7.164843	7.611678	8.018656	9.623501	8.158095	8.158799	5.882772	7.72723	228	0.79435	647.443	785.7763	Endothelia
33520	143	453716	1799	8.38136	6.896073	7.59479	8.117517	8.093126	8.578601	7.516035	7.090159	9.209474	7.913981	8.153928	6.90734	7.376217	7.650235	9.060885	7.363882	7.620637	8.41304	9.114634	8.377031	8.28371	6.513406	7.767892	101	0.3644834	531.4653	894.6139	Endothelia
33520	143	453716	1835	8.356759	6.87246	8.005774	7.877281	8.146172	8.411293	7.406919	7.02216	8.825043	7.692573	8.068018	6.857	7.072882	7.635617	7.968504	7.263902	7.653831	7.995528	9.16488	8.076247	8.180701	6.110773	7.799187	131	0.2323115	776.0611	908.4351	Low_eccentricity_medium_vimentin
33520	144	158922	1662	8.30530548095703	6.65015888214111	7.9683837890625	9.00685596466064	8.52928924560547	8.52880954742432	7.58038377761841	7.68391084671021	9.31686019897461	8.48766136169434	7.98399209976196	6.7119665145874	8.09498977661133	7.64461660385132	8.58946704864502	7.09758901596069	7.6236743927002	9.41133689880371	8.41073894500732	7.39039707183838	8.04240226745605	7.21325349807739	7.7297511100769	226	0.798696398735046	254.730087280273	920.0751953125	Proliferative_Stroma
33520	143	453716	2343	8.26832103729248	6.78338384628296	7.86929416656494	8.10234451293945	8.24346160888672	8.59953594207764	7.66061687469482	9.09672832489014	8.7230806350708	7.746422290802	8.00632286071777	6.77280902862549	6.98274564743042	7.60881185531616	7.78440570831299	7.16823148727417	7.60407876968384	7.98365497589111	9.34921360015869	7.42196178436279	8.18252849578857	5.98266696929932	7.83383512496948	135	0.821732580661774	893.014831542969	1098.85180664063	Non-proliferative_Stroma
33520	144	158922	1217	8.3164005279541	6.77785491943359	7.79023790359497	8.61109447479248	8.41615200042725	8.80285453796387	8.02952766418457	7.83368682861328	9.67469787597656	8.97572326660156	8.13024711608887	6.90179109573364	7.11982345581055	7.70315265655518	9.41510200500488	7.51047468185425	7.68222522735596	9.35876560211182	8.669020652771	7.38009452819824	8.22387313842773	7.2098913192749	8.01527118682861	224	0.659035325050354	347.477691650391	764.78125	Low-vimentin
33520	144	158922	1230	8.28578090667725	6.81979513168335	7.78799057006836	8.52046585083008	8.19497871398926	8.56604194641113	7.56135368347168	7.10220003128052	9.70829486846924	7.81103610992432	8.10669040679932	6.89986038208008	7.53917646408081	7.67148208618164	9.11606884002686	7.28379440307617	7.61523723602295	9.20341110229492	8.674391746521	7.36079502105713	8.28124523162842	8.14963150024414	7.75447797775269	242	0.580128133296967	1092.49169921875	768.06201171875	Proliferative_Stroma
33520	143	453716	298	8.20908641815186	6.74133348464966	7.60241413116455	8.71842861175537	8.32705974578857	8.86644268035889	8.26679706573486	7.31385898590088	9.34991645812988	7.92045879364014	8.04040622711182	6.81919956207275	7.28644514083862	7.64507627487183	8.83676338195801	7.75582456588745	7.63062047958374	9.00390815734863	9.5894021987915	7.26598215103149	8.21089172363281	7.3654990196228	7.9774808883667	119	0.782273173332214	896.15966796875	416.218475341797	High-PDL1
33520	143	453716	299	8.63937377929688	6.82379913330078	8.3925609588623	8.45094776153564	8.60815715789795	8.58371734619141	7.56853199005127	7.43216753005981	9.09024143218994	7.98257160186768	7.99763822555542	6.75240325927734	7.81318712234497	7.62978267669678	7.8487982749939	7.25120782852173	7.61695194244385	9.05065536499023	8.54873180389404	7.22593641281128	8.06406116485596	7.67579650878906	7.69258785247803	176	0.582477033138275	333.488647460938	420.846588134766	Proliferative_Stroma
33520	143	453716	301	8.27015209197998	6.76270914077759	7.74460029602051	8.56704616546631	8.34867191314697	8.77793979644775	7.8599681854248	7.29467535018921	9.34543228149414	8.13846588134766	8.03177261352539	6.8347692489624	7.107985496521	7.6263222694397	9.00077152252197	7.18160104751587	7.62580633163452	8.40982055664063	9.47829151153564	7.44280433654785	8.11681652069092	7.30466938018799	7.98965358734131	171	0.404482185840607	911.421081542969	419.450286865234	Low_eccentricity_medium_vimentin
33520	142	643725	6	7.84292697906494	6.4753098487854	7.49226474761963	8.29039096832275	8.22099208831787	8.36257076263428	7.27714586257935	7.00950860977173	8.91682910919189	7.68172168731689	7.74039506912231	6.47973394393921	6.68900394439697	7.57262277603149	9.01133251190186	6.89334535598755	7.56588220596313	8.19938373565674	10.4148206710815	7.2470064163208	7.90874099731445	7.16545104980469	7.66969013214111	163	0.740589380264282	569.453979492188	270.963195800781	High-Vimentin
33520	142	643725	17	8.23780632019043	6.80496501922607	7.64839220046997	8.49122619628906	8.24310684204102	8.86747741699219	7.71326017379761	7.09266710281372	9.1751012802124	8.07902050018311	7.97830057144165	6.72721767425537	6.9545316696167	7.6280460357666	8.51870822906494	7.14000034332275	7.61212015151978	8.61188507080078	10.4548463821411	7.66185092926025	8.095458984375	7.02121162414551	7.9968581199646	196	0.598326802253723	819.989807128906	287.913269042969	High-Vimentin
33520	142	643725	28	8.39050197601318	6.82359600067139	7.97706842422485	8.87400817871094	8.83212757110596	8.54338073730469	7.57141590118408	7.41540241241455	9.00887966156006	7.82706117630005	7.9080171585083	6.70122814178467	6.92051458358765	7.6226544380188	8.1953649520874	7.08372116088867	7.59395122528076	9.25192642211914	9.77542972564697	7.50341367721558	8.08730030059814	7.84759426116943	7.71670866012573	151	0.636590838432312	878.231811523438	299.145690917969	High-Vimentin
33520	142	643725	30	8.35849571228027	6.87464904785156	7.88060665130615	8.41015720367432	8.22043228149414	8.39208889007568	7.38127183914185	7.00303268432617	9.22257518768311	7.67484617233276	7.99462556838989	6.75905275344849	6.88865089416504	7.61666202545166	8.86473083496094	7.10477590560913	7.60988235473633	8.59101867675781	9.815016746521	7.40982866287231	8.10373020172119	7.10779094696045	7.71340894699097	195	0.671696543693542	863.405151367188	300.687164306641	High-Vimentin
33520	143	453716	960	8.40905570983887	6.82438802719116	8.02934455871582	8.56480407714844	8.60053539276123	8.85208702087402	7.78862857818604	7.37528085708618	9.08358001708984	8.07516479492188	8.01955795288086	6.85777854919434	7.40455293655396	7.63657331466675	8.22993469238281	7.18429756164551	7.63716077804565	9.76204681396484	9.53446006774902	7.23162221908569	8.12174224853516	7.61184549331665	7.83731651306152	151	0.710886001586914	237.225158691406	633.986755371094	High-PDL1
33520	143	453716	2307	8.32635402679443	6.8765926361084	7.74439525604248	8.79083728790283	8.4503231048584	8.6116189956665	8.11577796936035	7.33514881134033	9.48016548156738	8.04512882232666	8.08385276794434	6.91273498535156	7.62878179550171	7.65429973602295	8.99568367004395	7.23646783828735	7.61606979370117	9.67027378082275	9.46063423156738	7.43646669387817	8.20512771606445	7.79627799987793	8.05156803131104	129	0.819407403469086	770.18603515625	1079.36437988281	Proliferative_Stroma
33520	142	643725	856	8.17688369750977	6.75869941711426	7.60686159133911	8.70973968505859	8.52280235290527	8.53987789154053	7.57868957519531	7.24150276184082	9.24371337890625	8.70993995666504	8.00344371795654	6.74179553985596	9.60488605499268	7.66391897201538	9.37089538574219	7.1228289604187	7.64727449417114	8.81091022491455	9.5426778793335	7.51853609085083	8.20684051513672	7.41583061218262	7.79822397232056	236	0.684580385684967	222.343215942383	698.135620117188	High-proliferative_Stroma
33520	142	643725	938	8.07556247711182	6.67062044143677	7.54162740707397	8.85001277923584	8.40190887451172	8.46171474456787	7.49568939208984	7.39066886901855	9.20204162597656	7.771653175354	7.90178251266479	6.64963865280151	6.86559915542603	7.6170859336853	8.73929500579834	7.02837419509888	7.58908796310425	9.53446578979492	8.83808326721191	7.26350116729736	8.0458927154541	7.35677146911621	7.65693283081055	200	0.641161680221558	192.110000610352	728.914978027344	Non-proliferative_Stroma
33520	144	158922	1397	8.18773078918457	6.76128816604614	7.58651542663574	8.32250881195068	8.3369722366333	8.84178733825684	8.01219367980957	7.55730676651001	9.28953742980957	8.73306655883789	8.47323703765869	7.28261280059814	7.5727686882019	7.84516716003418	8.5162525177002	7.69400691986084	7.82225608825684	9.28730201721191	8.76700210571289	8.03696918487549	8.59995651245117	7.05381298065186	8.17364501953125	236	0.831748127937317	354.5	831.525451660156	Endothelia
33520	144	158922	1442	8.23859310150146	6.78347396850586	7.61776351928711	8.51266670227051	8.3200569152832	8.80331707000732	8.28696918487549	8.30136489868164	9.29924869537354	8.35669708251953	8.15454769134521	6.95488119125366	7.24859142303467	7.68929624557495	8.70183944702148	7.33475208282471	7.67037868499756	9.22045135498047	8.04647636413574	7.82939863204956	8.26988506317139	6.57988834381104	8.19112014770508	122	0.648074626922607	322.672119140625	840.680297851563	Low-vimentin
33520	142	643725	1213	8.455322265625	7.07153797149658	8.15050411224365	8.24143409729004	8.33486652374268	8.69170665740967	7.78822469711304	7.15733814239502	9.28596591949463	7.71672058105469	8.01233196258545	6.81662178039551	6.94231748580933	7.62133312225342	8.13971424102783	7.17997455596924	7.61397790908813	9.20499610900879	8.47328472137451	7.21237134933472	8.13345909118652	7.44605016708374	8.10373020172119	96	0.639349102973938	985.34375	823.416687011719	Low-vimentin
33520	142	643725	1542	8.18905162811279	6.8130087852478	7.58219003677368	8.05932140350342	8.25094032287598	8.54235553741455	7.81421041488647	7.12977743148804	9.30441761016846	8.64592933654785	8.01513671875	6.76979732513428	7.02311706542969	7.6420464515686	8.44291400909424	7.15518188476563	7.59931993484497	8.49322700500488	9.03777980804443	7.33519649505615	8.14859676361084	7.06590175628662	8.30047798156738	222	0.597110867500305	368.265777587891	952.130615234375	Non-proliferative_Stroma
33520	143	453716	2060	8.49412631988525	6.93421268463135	7.78513383865356	8.7946662902832	8.36581420898438	8.72726917266846	7.79155254364014	7.26601934432983	9.3787727355957	8.74446678161621	8.15839862823486	6.8855767250061	7.20701694488525	7.73010587692261	9.36446380615234	7.29439067840576	7.67926359176636	9.06592082977295	8.29378795623779	8.64260005950928	8.34719848632813	7.06467533111572	7.8982048034668	153	0.584886729717255	335.065368652344	980.450988769531	Endothelia
33520	142	643725	458	8.54888343811035	6.858558177948	8.33621692657471	7.83295249938965	8.30927658081055	8.30964183807373	7.310471534729	6.99718952178955	8.89067649841309	7.53320407867432	7.98793268203735	6.74856042861938	6.8838038444519	7.59900522232056	7.82931327819824	7.14291000366211	7.60291004180908	7.92119884490967	8.15180015563965	7.4959921836853	8.10879802703857	6.16313600540161	7.63573932647705	153	0.696017205715179	668.274536132813	515	Low-vimentin
33520	142	643725	503	8.46034336090088	6.86264610290527	7.85748291015625	8.48619556427002	8.29676342010498	8.59181499481201	7.54365587234497	7.34596872329712	9.31637287139893	7.88860321044922	8.05857753753662	6.82118892669678	6.98782587051392	7.67680311203003	9.24099540710449	7.19875144958496	7.61501121520996	8.53908252716064	9.5380392074585	8.03949928283691	8.40493869781494	7.50638008117676	7.85342836380005	187	0.594781577587128	711.283447265625	539.582885742188	High-PDL1
33520	142	643725	243	8.3536491394043	6.68794202804565	8.0057430267334	8.08297824859619	8.31379699707031	8.54082489013672	7.41439771652222	8.55512714385986	9.18455410003662	7.94464874267578	8.05797004699707	6.81861257553101	7.05120611190796	7.66928100585938	8.54208183288574	7.16985559463501	7.61706495285034	8.07341766357422	9.50338268280029	7.86173152923584	8.23299026489258	6.00889873504639	7.75781440734863	172	0.733858466148376	405.383728027344	423.046508789063	High-PDL1
33520	142	643725	270	8.38822937011719	6.87211084365845	8.08411884307861	7.88863468170166	8.16909599304199	8.37194919586182	7.3316388130188	6.92727470397949	8.65968990325928	7.57998514175415	8.04019641876221	6.802734375	6.95697927474976	7.61653804779053	7.74565696716309	7.17667484283447	7.59429168701172	8.02297496795654	7.56301879882813	7.74345254898071	8.14858341217041	6.02938890457153	7.70231533050537	180	0.337950617074966	368.494445800781	433.011108398438	Low-vimentin
33520	142	643725	551	8.43867111206055	6.89713621139526	7.92740869522095	8.70414066314697	8.47139167785645	8.48839473724365	7.53734731674194	7.30930852890015	9.15844440460205	8.21478748321533	8.08299255371094	6.80953502655029	7.04347372055054	7.67619037628174	8.26858901977539	7.13656425476074	7.61674022674561	8.00571632385254	9.10389995574951	7.66077184677124	8.23507499694824	5.95012760162354	7.80342054367065	167	0.372330397367477	309.910186767578	561.616760253906	Low_eccentricity_medium_vimentin
33520	142	643725	552	8.43638706207275	6.92676162719727	8.01440620422363	8.44377136230469	8.64301204681396	8.54602909088135	7.52894258499146	7.46357154846191	9.01245880126953	8.10378456115723	7.99411773681641	6.74394464492798	7.00820589065552	7.65193176269531	7.97321605682373	7.09691476821899	7.61423826217651	7.97836017608643	8.72260093688965	7.68059253692627	8.12098598480225	5.8529486656189	7.69865942001343	154	0.61433607339859	327.525970458984	561.149353027344	Non-proliferative_Stroma
33520	142	643725	553	8.46400833129883	6.84581422805786	8.30661869049072	8.04707908630371	8.36715507507324	8.37857818603516	7.29638195037842	7.42152738571167	9.39591979980469	8.06765556335449	7.96204853057861	6.71278810501099	7.15764570236206	7.64548254013062	8.28463077545166	7.06597471237183	7.58702993392944	7.95424795150757	10.2109718322754	7.24307298660278	8.23059940338135	5.89797782897949	7.74469995498657	130	0.379035115242004	292.484619140625	562.807678222656	High-Vimentin
33520	142	643725	571	8.53938579559326	6.8896918296814	8.46372890472412	7.97318363189697	8.30894470214844	8.32084941864014	7.33407115936279	7.10331296920776	8.9335823059082	8.04204082489014	7.94227409362793	6.68241167068481	6.89658308029175	7.61531734466553	7.60499858856201	7.06657028198242	7.59704637527466	7.8563175201416	8.7432222366333	7.32399368286133	8.27402400970459	5.9955906867981	8.06236171722412	182	0.740996479988098	260.609893798828	568.664855957031	Non-proliferative_Stroma
33520	142	643725	581	8.31623363494873	6.72666501998901	7.93608570098877	8.12747383117676	8.37250995635986	8.32532024383545	7.96238994598389	8.22137451171875	9.1759033203125	7.77903175354004	7.93398809432983	6.66362619400024	6.84611368179321	7.60952854156494	7.95896625518799	7.0649528503418	7.59393835067749	7.91529226303101	9.45770835876465	7.42538976669312	8.058669090271	5.84222936630249	8.21447467803955	150	0.520726501941681	383.799987792969	575.32666015625	High-Vimentin
33520	142	643725	583	8.21906471252441	6.683669090271	7.60844087600708	8.20894050598145	8.31410121917725	8.30279159545898	7.35618448257446	8.64097499847412	9.31729698181152	7.77478981018066	7.9287314414978	6.68414545059204	6.81433820724487	7.61266899108887	8.10936450958252	7.05577659606934	7.58687162399292	7.95447444915771	9.73080730438232	7.24287271499634	8.06777381896973	5.81631135940552	7.75552749633789	134	0.631226181983948	371.470153808594	576.238830566406	High-Vimentin
33520	142	643725	585	8.26938819885254	6.72685718536377	8.06379890441895	8.14669609069824	8.34038066864014	8.38731956481934	7.29365968704224	7.18887519836426	8.70846462249756	7.80022811889648	7.93179416656494	6.64897775650024	8.35447692871094	7.60322380065918	7.9420485496521	7.05759048461914	7.59470987319946	7.85599327087402	8.73328018188477	7.22375345230103	8.24403667449951	5.87418508529663	7.87499523162842	196	0.723880410194397	283.153076171875	579.316345214844	Proliferative_Stroma
33520	142	643725	610	8.39867115020752	6.71604537963867	8.11305046081543	8.0708475112915	8.28481197357178	8.36662673950195	7.32881164550781	7.92398834228516	9.24020481109619	7.73484897613525	7.92623329162598	6.69618701934814	6.84216213226318	7.61375570297241	8.02389907836914	7.06231117248535	7.59343290328979	7.90407276153564	9.279541015625	7.24750280380249	8.08317756652832	5.84067535400391	7.68555879592896	86	0.641088902950287	366.755828857422	589.360473632813	Non-proliferative_Stroma
33520	142	643725	615	8.41958808898926	6.6125054359436	8.25710487365723	7.93039894104004	8.24128913879395	8.21805191040039	7.22241353988647	8.30827522277832	9.11605644226074	7.72063493728638	7.84197187423706	6.61570024490356	6.73343420028687	7.5919075012207	7.95334053039551	6.98913431167603	7.58805656433105	7.83760118484497	9.20423316955566	7.26492118835449	8.04271984100342	5.81919240951538	7.76668643951416	110	0.575812637805939	377.445465087891	589.818176269531	Non-proliferative_Stroma
33520	142	643725	616	8.48883628845215	6.83452033996582	8.01708793640137	8.36612415313721	8.45889186859131	8.53461837768555	7.48455715179443	8.18919086456299	9.19700717926025	7.79457855224609	8.0240364074707	6.81104373931885	6.94383764266968	7.62958431243896	8.87109375	7.16351413726807	7.60031127929688	8.10595703125	8.95188808441162	7.74839925765991	8.14731597900391	6.1923623085022	7.75387573242188	170	0.643758475780487	739.323547363281	592.711791992188	High-PDL1
33520	142	643725	253	8.38733196258545	6.74397563934326	8.11421394348145	7.82525157928467	8.3439359664917	8.31296062469482	7.31786060333252	7.11733961105347	8.95315933227539	7.60801076889038	7.99064350128174	6.76743364334106	6.92201519012451	7.59976816177368	7.5547513961792	7.1354866027832	7.6042628288269	7.85424041748047	7.32819938659668	7.34043216705322	8.09774971008301	6.02396202087402	7.69676733016968	127	0.617853879928589	433.070861816406	423.629913330078	Low-vimentin
33520	142	643725	652	8.55317974090576	6.89113903045654	8.22255039215088	8.09965324401855	8.48136615753174	8.52485847473145	7.36351013183594	7.27610778808594	9.28800201416016	7.97742319107056	7.92977428436279	6.67306804656982	6.85981178283691	7.61772394180298	8.51872634887695	7.02331638336182	7.60511493682861	7.79002141952515	9.69946956634521	7.49850034713745	8.24055004119873	5.90925168991089	8.02085399627686	165	0.226511314511299	272.903015136719	609.187866210938	Low_eccentricity_medium_vimentin
33520	142	643725	682	8.4331169128418	6.77884912490845	8.20613574981689	8.38155746459961	8.52264404296875	8.40322685241699	7.5402307510376	7.54905796051025	9.35763263702393	8.64237594604492	7.93013000488281	6.71501731872559	6.84203386306763	7.62257385253906	8.90952301025391	7.048415184021	7.62539958953857	7.91317081451416	9.25613498687744	7.45323657989502	8.15221118927002	5.85180950164795	7.98076105117798	212	0.709160566329956	299.76416015625	625.113220214844	Non-proliferative_Stroma
33520	142	643725	308	8.44627666473389	6.8416428565979	8.12546920776367	8.20269107818604	8.30978012084961	8.37076282501221	7.43576908111572	7.19128847122192	8.92037868499756	7.58433675765991	8.01749420166016	6.80226564407349	7.20104122161865	7.61485624313354	8.12021446228027	7.17378044128418	7.5941801071167	7.96743011474609	8.76394748687744	7.53990507125854	8.10902309417725	6.09056520462036	7.71245241165161	155	0.679350554943085	598.309692382813	446.148376464844	Low-vimentin
33520	142	643725	355	8.2144603729248	6.79077196121216	7.7240047454834	8.74441051483154	8.3544340133667	8.58077621459961	7.61010265350342	7.16737604141235	9.53762531280518	7.66595888137817	8.02775287628174	6.80488920211792	8.33076763153076	7.67755937576294	9.12424182891846	7.18621635437012	7.63423585891724	9.20257663726807	9.18081378936768	7.40476036071777	8.1501350402832	6.77753829956055	7.7630295753479	105	0.865853428840637	344.933319091797	468.571441650391	Proliferative_Stroma
33520	142	643725	363	8.26646041870117	6.75714015960693	7.78830480575562	8.33224964141846	8.42357540130615	8.44455432891846	7.40364599227905	7.93180322647095	8.95707416534424	7.73510932922363	7.98416471481323	6.72678136825562	6.91271638870239	7.63273143768311	8.51069927215576	7.11029052734375	7.60528993606567	8.00654888153076	8.94468021392822	7.64140558242798	8.08975696563721	5.89489507675171	7.74951076507568	151	0.627908706665039	381.185424804688	473.092712402344	Non-proliferative_Stroma
33520	142	643725	637	8.41798210144043	6.81802940368652	8.03456211090088	8.10321044921875	8.26760959625244	8.36782073974609	7.3318076133728	7.37494564056396	9.00071620941162	7.64200067520142	7.98245096206665	6.73784112930298	6.85504674911499	7.6302604675293	7.92584371566772	7.08728694915771	7.59548377990723	7.84904813766479	9.1555004119873	7.24943017959595	8.20451736450195	5.91748094558716	7.69749736785889	99	0.810615837574005	291.787872314453	600.727294921875	Non-proliferative_Stroma
33520	142	643725	48	8.36772060394287	6.92564630508423	7.81583595275879	8.5351619720459	8.55889892578125	8.56977462768555	7.52406215667725	7.49186992645264	9.04671478271484	7.99634122848511	8.01719665527344	6.7803201675415	7.1868257522583	7.66635942459106	8.42793464660645	7.15457105636597	7.62790203094482	9.29263019561768	8.84032535552979	7.54895544052124	8.2111988067627	6.51362371444702	7.79589414596558	211	0.470078617334366	516.454956054688	317.066345214844	Low-vimentin
33520	142	643725	102	8.26961612701416	6.83266639709473	7.80613231658936	8.12452507019043	8.31534194946289	8.39243698120117	7.35294342041016	7.22279214859009	8.71883773803711	7.77191543579102	7.95323610305786	6.71198225021362	6.87448883056641	7.61421966552734	7.96305084228516	7.06007957458496	7.57926082611084	7.9408712387085	9.66706466674805	7.22265577316284	8.06453323364258	6.04231309890747	7.65323972702026	171	0.558879435062408	549.035095214844	355.456146240234	High-Vimentin
33520	142	643725	109	8.2728214263916	6.85395336151123	7.81487369537354	8.18622970581055	8.32706069946289	8.41042137145996	7.36293888092041	7.25272130966187	9.06280612945557	7.85040950775146	7.92372512817383	6.65206289291382	6.91903018951416	7.59518384933472	7.92636966705322	7.01799488067627	7.56344509124756	8.03391265869141	10.0822658538818	7.30036687850952	8.07304191589355	6.01995944976807	7.64450025558472	121	0.714323997497559	581.413208007813	357.785125732422	High-Vimentin
33520	142	643725	178	8.65723037719727	7.02159690856934	8.39112377166748	8.33627033233643	8.39049911499023	8.56017017364502	7.59165000915527	7.48690128326416	9.24087619781494	7.79733228683472	8.20050811767578	6.97230052947998	7.15279197692871	7.68282890319824	8.40070915222168	7.31192302703857	7.6262149810791	8.06116390228271	9.20493984222412	7.7091498374939	8.28619384765625	6.1226019859314	7.78791809082031	181	0.527339816093445	499.027618408203	392.232055664063	High-PDL1
33520	142	643725	198	8.43932056427002	6.92013311386108	8.0237865447998	8.61600589752197	8.23594665527344	8.56729412078857	7.55417633056641	7.29448843002319	9.33901309967041	7.79845571517944	8.08692646026611	6.87121057510376	7.07284832000732	7.66446876525879	9.30813312530518	7.18439483642578	7.63140821456909	8.07588577270508	9.40640926361084	7.5278787612915	8.3570671081543	6.05654287338257	7.70091485977173	165	0.742285549640656	537.6181640625	404.163635253906	High-PDL1
33520	142	643725	780	8.40619373321533	6.86117076873779	8.0123348236084	8.18296337127686	8.49120140075684	8.44224548339844	7.39865398406982	7.23995542526245	9.13616371154785	7.77028751373291	7.99601268768311	6.72887992858887	6.95169925689697	7.62721252441406	8.16512489318848	7.11382150650024	7.60095643997192	7.96713018417358	9.56620693206787	7.85531282424927	8.23323917388916	5.93275165557861	7.73379802703857	157	0.636669516563416	294.445861816406	669.025451660156	High-PDL1
33520	142	643725	840	8.61399269104004	6.89545249938965	8.37003517150879	7.92288780212402	8.27645874023438	8.33804035186768	7.35344219207764	6.98554658889771	9.16607856750488	7.63498020172119	8.03618049621582	6.81082820892334	6.94811010360718	7.6264009475708	7.5897331237793	7.21320867538452	7.62643814086914	7.88681697845459	7.98477554321289	7.36498165130615	8.14707851409912	6.00716686248779	7.66510534286499	233	0.795843124389648	604.094421386719	690.849792480469	Low-vimentin
33520	142	643725	866	8.4209451675415	6.91133403778076	8.00285148620605	8.27042961120605	8.44516468048096	8.4092960357666	7.45259094238281	7.08743095397949	8.91158008575439	7.94056940078735	8.00451755523682	6.76791381835938	7.23052787780762	7.60526275634766	8.07461357116699	7.15034437179565	7.59420537948608	8.30486869812012	9.86260414123535	7.24245500564575	8.13851261138916	6.46375226974487	7.69852352142334	123	0.596160769462585	867.910583496094	697.146362304688	High-Vimentin
33520	142	643725	901	8.27100467681885	6.84256839752197	7.60387849807739	8.56370830535889	8.42315196990967	8.53051948547363	7.57283067703247	7.35217714309692	9.49920654296875	7.75880241394043	8.07382106781006	6.83267259597778	8.57954883575439	7.64079713821411	8.30489540100098	7.22846651077271	7.63405275344849	9.13814830780029	7.99753475189209	7.23054885864258	8.16892528533936	6.71629810333252	7.66101026535034	102	0.872115015983582	852.931396484375	710.333312988281	High-proliferative_Stroma
33520	142	643725	919	8.47237205505371	6.80464124679565	8.11911964416504	8.16415119171143	8.49610137939453	8.33975028991699	7.37074184417725	7.14310598373413	9.08001136779785	7.67658996582031	7.94896364212036	6.7065258026123	6.86352062225342	7.61206960678101	8.08564472198486	7.10286903381348	7.58489561080933	7.90563774108887	8.49688053131104	7.24625444412231	8.15057945251465	5.87933111190796	7.64056205749512	207	0.474266111850739	731.942016601563	719.49755859375	Low-vimentin
33520	142	643725	1146	8.35202598571777	6.69062376022339	8.00346183776855	7.78774070739746	8.15298557281494	8.27241897583008	7.24005889892578	7.07945394515991	9.27181911468506	7.82757902145386	7.89307022094727	6.65331697463989	6.78228282928467	7.58577251434326	8.19592475891113	7.03438091278076	7.60227346420288	7.86299610137939	8.28533363342285	7.23656415939331	8.21825885772705	5.96499729156494	7.69415616989136	125	0.618718385696411	741.575988769531	801.127990722656	Low-vimentin
33520	142	643725	1155	8.38434982299805	6.85292959213257	7.88942050933838	8.04824066162109	8.30817031860352	8.39613437652588	7.38006830215454	7.09008312225342	8.90075969696045	7.66436767578125	8.00709342956543	6.78360986709595	6.91531276702881	7.60384750366211	7.81639719009399	7.13675928115845	7.60850286483765	7.93275928497314	9.4524621963501	7.21783208847046	8.15176963806152	5.90699148178101	7.70127058029175	406	0.384993582963943	772.458129882813	810.182250976563	Low_eccentricity_medium_vimentin
33520	142	643725	1156	8.23255825042725	6.81980562210083	7.58566761016846	8.26929664611816	8.27432250976563	8.39167594909668	7.43189859390259	7.15072822570801	9.12363815307617	7.75279903411865	8.02155113220215	6.79679822921753	6.91976261138916	7.6229419708252	8.05817985534668	7.14059686660767	7.60949611663818	8.01850986480713	8.5319766998291	7.22739839553833	8.20489501953125	5.93795585632324	7.69265270233154	88	0.799505889415741	826.375	805.261352539063	Low-vimentin
33520	142	643725	1166	8.36116790771484	6.82596397399902	7.86018896102905	8.46058464050293	8.3801326751709	8.40804100036621	7.46626281738281	7.17547416687012	9.31362915039063	7.75932264328003	8.02713394165039	6.80152702331543	7.00406694412231	7.63669061660767	8.11094188690186	7.17294120788574	7.64623403549194	8.47988414764404	8.74572277069092	7.21417045593262	8.14610481262207	6.16358327865601	7.74268341064453	196	0.396421849727631	883.117370605469	809.617370605469	Low-vimentin
33520	142	643725	1184	8.19380855560303	6.82946872711182	7.62731885910034	8.13311767578125	8.22599983215332	8.59689807891846	7.65284156799316	7.08445358276367	9.32769012451172	7.69038534164429	7.99573755264282	6.74119186401367	7.02373695373535	7.62446165084839	9.08624362945557	7.11381769180298	7.68571901321411	8.24969863891602	8.4206018447876	7.27447271347046	8.07781028747559	6.0080623626709	7.96206569671631	406	0.609373569488525	294.347290039063	820.416259765625	Low-vimentin
33520	142	643725	1185	8.21100330352783	6.64816904067993	7.8571252822876	7.88533639907837	8.1071720123291	8.25548458099365	7.29496717453003	7.17475366592407	9.14747619628906	7.79145431518555	7.9154257774353	6.68408060073853	6.81728553771973	7.58808517456055	8.38230800628662	7.07523775100708	7.67913341522217	7.87343168258667	7.75611448287964	7.3947377204895	8.18413066864014	5.82260036468506	7.84665632247925	259	0.825222432613373	726.297302246094	819.799255371094	Low-vimentin
33520	142	643725	1189	8.38708782196045	7.10724830627441	7.90718984603882	8.25232124328613	8.47382831573486	8.47638607025146	7.39410305023193	7.29086971282959	9.10451412200928	7.82966470718384	7.98103141784668	6.73756551742554	6.95771217346191	7.63011789321899	8.43651008605957	7.11281728744507	7.60928058624268	8.1815185546875	8.74732494354248	7.63374423980713	8.09708213806152	6.53614807128906	7.7636833190918	208	0.695064425468445	348.716339111328	818.466369628906	Low-vimentin
33520	142	643725	1196	8.25661945343018	6.76497983932495	7.78669452667236	7.84029674530029	8.06953525543213	8.27853870391846	7.25516033172607	6.9087495803833	8.77720928192139	7.59657526016235	7.95970582962036	6.72072744369507	6.8138165473938	7.5896782875061	7.78684139251709	7.09810447692871	7.59458494186401	7.85545921325684	8.64198207855225	7.24574661254883	8.11953449249268	5.81881904602051	7.63607406616211	195	0.70976996421814	692.779479980469	820.425659179688	Low-vimentin
33520	142	643725	1216	8.24509811401367	6.77260971069336	7.71772241592407	8.06845092773438	8.34043979644775	8.33498573303223	7.39368963241577	7.34644174575806	9.3134822845459	7.82125425338745	7.97119808197021	6.74950742721558	6.86797428131104	7.61010551452637	8.00274562835693	7.11976480484009	7.72454404830933	8.01717758178711	9.05184078216553	7.22594594955444	8.17252445220947	5.89651298522949	7.92751884460449	163	0.688802123069763	856.987731933594	826.435607910156	Non-proliferative_Stroma
33520	142	643725	1217	8.22604751586914	6.78098011016846	7.67860221862793	8.11616706848145	8.20640277862549	8.35100936889648	7.36117076873779	7.04905843734741	8.9846076965332	7.60647249221802	7.98623943328857	6.76996421813965	6.93079614639282	7.6074800491333	7.81572389602661	7.16390943527222	7.61278343200684	8.06991672515869	7.86876249313354	7.19620943069458	8.11451148986816	6.12784051895142	7.67478609085083	146	0.891402959823608	906.171203613281	823.979431152344	Low-vimentin
33520	142	643725	1233	8.44065761566162	6.89893436431885	7.93305826187134	8.012526512146	8.30266666412354	8.40098857879639	7.39387369155884	6.9901180267334	9.21087455749512	7.69009351730347	8.05121612548828	6.83339643478394	6.94247627258301	7.60690307617188	7.85506057739258	7.156569480896	7.6042799949646	8.74575042724609	8.05502414703369	7.19872903823853	8.14109325408936	6.52035522460938	7.66633462905884	133	0.683612406253815	957.609008789063	832.473693847656	Low-vimentin
33520	142	643725	1248	8.36652183532715	6.93504619598389	7.70544624328613	7.94994640350342	8.20452117919922	8.44946098327637	7.39157485961914	7.1012749671936	9.09069538116455	7.71002006530762	8.05870723724365	6.86391925811768	6.97232866287231	7.60408782958984	7.98884105682373	7.18243646621704	7.61206197738647	8.11276721954346	8.51601982116699	7.18846082687378	8.16370010375977	6.09090280532837	7.6725754737854	189	0.934842586517334	921.624328613281	833.523803710938	Non-proliferative_Stroma
33520	142	643725	1259	8.40941333770752	6.85883474349976	7.98111343383789	8.27071571350098	8.46599102020264	8.37709426879883	7.40159845352173	7.17803239822388	9.2573881149292	7.73689031600952	7.99858808517456	6.80016994476318	6.91412448883057	7.61788988113403	8.21055698394775	7.13831186294556	7.6239013671875	8.15268230438232	8.38726997375488	7.50451326370239	8.1016674041748	6.47222328186035	7.68187046051025	113	0.282070904970169	983.654846191406	837.982299804688	Low-vimentin
33520	142	643725	1299	8.26094818115234	6.81621408462524	7.62673568725586	8.18451690673828	8.26237297058105	8.3667106628418	7.39261436462402	7.02363681793213	8.97745323181152	7.70631551742554	8.00761127471924	6.78358125686646	6.90088653564453	7.61389780044556	7.99619913101196	7.1399621963501	7.600661277771	7.93560028076172	9.12794208526611	7.23849248886108	8.14235401153564	5.83576774597168	7.68359804153442	168	0.717937350273132	739.184509277344	853.59521484375	Non-proliferative_Stroma
33520	142	643725	1304	8.31420230865479	6.76848363876343	7.78716278076172	8.28500270843506	8.36487579345703	8.42419052124023	7.39201879501343	7.40437459945679	8.9484281539917	7.94084882736206	7.98733234405518	6.71450138092041	10.1239023208618	7.62059593200684	8.23111629486084	7.11243867874146	7.62038087844849	8.18627548217773	8.95452404022217	7.28117227554321	8.12653255462646	6.85707092285156	7.81170892715454	242	0.820726692676544	387.045440673828	858.347106933594	High-proliferative_Stroma
33520	142	643725	1353	8.5992374420166	6.92129039764404	8.0535717010498	8.3846960067749	8.54132843017578	8.47068023681641	7.55465459823608	7.23845434188843	9.35883903503418	7.75836229324341	8.06472206115723	6.85832452774048	7.01117563247681	7.65351104736328	8.29356670379639	7.21362495422363	7.61705493927002	8.13233757019043	9.08214378356934	7.61790561676025	8.18089962005615	6.22504472732544	7.67787504196167	118	0.42847803235054	1041.25427246094	870.474548339844	Low-vimentin
33520	142	643725	1358	8.14029788970947	6.73126173019409	7.52178764343262	8.12690258026123	8.41696166992188	8.39048004150391	7.35346412658691	7.2427396774292	9.12938213348389	7.74022722244263	7.95262956619263	6.70704936981201	6.85687017440796	7.60473442077637	8.19464111328125	7.11100006103516	7.60882234573364	8.8209400177002	8.57959938049316	7.24570941925049	8.27116870880127	6.54636812210083	7.65395212173462	196	0.674370169639587	601.382629394531	876.64794921875	Low-vimentin
33520	142	643725	1491	8.31522846221924	6.82889556884766	7.72744703292847	8.28929615020752	8.31095314025879	8.39263820648193	7.40074634552002	7.19919633865356	9.29132556915283	7.78833818435669	8.01017093658447	6.77420902252197	6.88388109207153	7.61465454101563	8.2236213684082	7.14132833480835	7.65243339538574	7.95680999755859	9.28445816040039	7.24952220916748	8.26853179931641	5.88834381103516	7.77744674682617	389	0.773430705070496	755.203063964844	931.025695800781	Non-proliferative_Stroma
33520	142	643725	1499	8.44221591949463	6.81059074401855	7.98015832901001	8.2419548034668	8.45707702636719	8.46492385864258	7.4159574508667	7.51320171356201	9.35605335235596	7.80469608306885	8.02633476257324	6.7955527305603	9.75355052947998	7.62100744247437	8.86301803588867	7.154456615448	7.6265606880188	7.98964500427246	8.76435279846191	7.593674659729	8.29704284667969	5.8528151512146	7.93662309646606	300	0.805439174175262	919.890014648438	932.026672363281	High-proliferative_Stroma
33520	142	643725	1511	8.11641502380371	6.76531171798706	7.42248344421387	8.3202953338623	8.31583118438721	8.41024589538574	7.40094566345215	7.28145503997803	9.23818683624268	7.71831178665161	8.01428699493408	6.80492925643921	6.9470043182373	7.65948104858398	8.13043022155762	7.12171125411987	7.61788749694824	8.91532516479492	7.91121101379395	7.21640539169312	8.1297607421875	6.38998222351074	7.66322422027588	169	0.561672031879425	378.479278564453	938.958557128906	Low-vimentin
33520	142	643725	1535	8.15886116027832	6.77329969406128	7.6263632774353	8.33891487121582	8.20755863189697	8.6699914932251	7.69324445724487	7.14761304855347	9.33124923706055	7.72679853439331	7.99585151672363	6.74666976928711	7.05279207229614	7.64853763580322	9.27215766906738	7.14462327957153	7.63115930557251	8.49695110321045	8.22173690795898	7.36997175216675	8.13792037963867	6.04012441635132	8.04783344268799	73	0.512709856033325	430.219177246094	945.794494628906	Low-vimentin
33520	142	643725	1537	8.38230895996094	6.86256074905396	7.90440464019775	8.12166118621826	8.2515811920166	8.35663795471191	7.3335485458374	6.99475717544556	9.0098876953125	7.61490201950073	8.0131196975708	6.79632949829102	6.89064598083496	7.59098386764526	7.95759105682373	7.14325714111328	7.60342836380005	7.94487476348877	8.33291339874268	7.21437120437622	8.28941345214844	5.9543342590332	7.64973068237305	138	0.809253931045532	645.666687011719	945.036254882813	Low-vimentin
33520	142	643725	1548	8.27245426177979	6.66934967041016	7.98736333847046	8.04989719390869	8.29488182067871	8.27289199829102	7.23821687698364	7.35218715667725	8.94745540618896	7.69611835479736	7.91138601303101	6.70725917816162	6.82796001434326	7.60268974304199	7.84089803695679	7.06672191619873	7.58525466918945	8.32036590576172	10.2468004226685	7.2225661277771	8.08191299438477	5.9094934463501	7.652024269104	154	0.742765188217163	1054.12341308594	950.19482421875	High-Vimentin
33520	142	643725	1550	8.42812538146973	6.88648509979248	7.94351243972778	7.93466091156006	8.16726303100586	8.37067127227783	7.38082838058472	6.94090509414673	8.74153804779053	7.54675197601318	8.00552749633789	6.78946304321289	6.89160537719727	7.60184383392334	7.75183534622192	7.15476608276367	7.63413572311401	7.85545015335083	8.48631858825684	7.21845197677612	8.14815044403076	5.89973068237305	7.68040990829468	197	0.771777510643005	867.228454589844	955.609130859375	Low-vimentin
33520	142	643725	1613	8.03216743469238	6.65014410018921	7.46677732467651	8.12547969818115	8.39271354675293	8.41195869445801	7.3457727432251	7.26145648956299	9.21190452575684	7.80987119674683	7.97655010223389	6.76229763031006	6.93193864822388	7.60231065750122	8.36069774627686	7.12734508514404	7.626953125	9.32280445098877	7.8964524269104	7.23080968856812	8.15543651580811	6.58448791503906	7.76864242553711	182	0.758352637290955	664.087890625	981.247253417969	Low-vimentin
33520	142	643725	1642	8.53897953033447	6.89600372314453	8.32357883453369	8.32052803039551	8.55801296234131	8.59794139862061	7.51422452926636	7.84733581542969	8.86559009552002	7.84456825256348	7.94398403167725	6.69404888153076	6.90552091598511	7.60587167739868	7.76426219940186	7.08915662765503	7.59187698364258	7.89933204650879	10.0807094573975	7.25258111953735	8.08551692962646	5.83279418945313	7.68779039382935	164	0.717759013175964	330.378051757813	996.951232910156	High-Vimentin
33520	142	643725	1644	8.14339160919189	6.80146837234497	7.58027219772339	8.32285594940186	8.356369972229	8.38608646392822	7.36924362182617	7.17810249328613	9.33829689025879	7.78548145294189	7.98689651489258	6.73889112472534	6.9009222984314	7.61734962463379	8.32277965545654	7.12899589538574	7.59645223617554	8.61493015289307	9.81402206420898	7.29523420333862	8.0851583480835	6.7268214225769	7.66517066955566	210	0.933669209480286	500.419036865234	995.814270019531	High-Vimentin
33520	142	643725	1649	8.29144191741943	6.86260890960693	7.76566553115845	8.38815402984619	8.21144390106201	8.39920997619629	7.45143270492554	7.07436800003052	9.06777572631836	7.69500923156738	7.99662256240845	6.75918912887573	6.93167400360107	7.64003705978394	8.79687118530273	7.15296268463135	7.60741186141968	7.96217203140259	9.00124740600586	7.93405342102051	8.15985107421875	5.97443008422852	7.74243211746216	246	0.798513770103455	369.569091796875	1003.54064941406	Non-proliferative_Stroma
33520	142	643725	1703	8.34189701080322	6.72650957107544	8.08690452575684	7.94262504577637	8.37757873535156	8.29789638519287	7.26995468139648	7.15473794937134	9.21625995635986	7.81157064437866	7.94761800765991	6.71606063842773	6.8198184967041	7.59966373443604	8.04890251159668	7.05216979980469	7.59512329101563	7.88085079193115	9.37163352966309	7.22480344772339	8.30579280853271	5.88311767578125	7.6762056350708	204	0.779276371002197	752.960754394531	1020.16668701172	High-Vimentin
33520	142	643725	1708	8.35221099853516	6.91473531723022	7.82467699050903	8.18237400054932	8.47685432434082	8.59060573577881	7.57421159744263	7.17704916000366	8.9263916015625	7.902587890625	8.00970840454102	6.76303243637085	7.84688568115234	7.61731815338135	7.91017150878906	7.1561975479126	7.59627389907837	8.69966411590576	9.78274536132813	7.3337345123291	8.13327407836914	6.48328399658203	7.83795261383057	225	0.558359622955322	353.177764892578	1024.68444824219	Proliferative_Stroma
33520	142	643725	1712	8.11516666412354	6.69054365158081	7.65320062637329	8.112060546875	8.30268669128418	8.30338954925537	7.27221012115479	7.20492696762085	8.91274547576904	7.77366304397583	7.93282127380371	6.71058940887451	6.83699178695679	7.60482120513916	8.04695415496826	7.08473968505859	7.6498441696167	8.16491794586182	9.91996288299561	7.21463012695313	8.20395755767822	5.91687059402466	7.77368593215942	129	0.412211060523987	712.178283691406	1023.14727783203	High-Vimentin
33520	142	643725	1848	8.17292785644531	6.7329740524292	7.70821475982666	7.80903244018555	8.08247852325439	8.28014373779297	7.20407581329346	6.87447500228882	8.66572952270508	7.62113285064697	7.93283748626709	6.71817064285278	6.83416938781738	7.58199977874756	7.60671997070313	7.06404876708984	7.5810661315918	7.89661312103271	8.97415065765381	7.59439563751221	8.08038330078125	5.97652959823608	7.65560722351074	142	0.493425518274307	656.288757324219	1074.21826171875	Low-vimentin
33520	142	643725	1999	8.25614929199219	6.83399868011475	7.60621118545532	8.51181221008301	8.50903129577637	8.43233108520508	7.47441053390503	7.22675848007202	9.19779586791992	7.85618829727173	8.04134178161621	6.83817720413208	7.54092264175415	7.63960838317871	8.1069917678833	7.14968824386597	7.61562061309814	8.62449169158936	9.56665420532227	7.21664571762085	8.09958553314209	6.64546966552734	7.74582719802856	127	0.764401972293854	814.716552734375	1151.63781738281	High-PDL1
33520	142	643725	962	8.33384418487549	6.76032733917236	8.00375556945801	8.05551338195801	8.22826099395752	8.68156909942627	7.55206775665283	7.07672071456909	8.99417304992676	7.67032337188721	7.94229698181152	6.6973032951355	7.19763231277466	7.6212944984436	7.99856901168823	7.12075138092041	7.5981183052063	7.89093160629272	8.39479827880859	7.23595476150513	8.1175479888916	5.92505979537964	7.93523216247559	266	0.578297972679138	595.4248046875	737.5751953125	Low-vimentin
33520	142	643725	979	8.26999092102051	6.66921901702881	7.80149602890015	7.88797521591187	8.30006694793701	8.24085998535156	7.20571947097778	7.18189382553101	8.76425266265869	7.61039257049561	7.86695623397827	6.5813570022583	6.72915458679199	7.58141946792603	7.61714220046997	6.99401760101318	7.57336378097534	7.7826681137085	8.73907089233398	7.20144081115723	8.00037574768066	5.79459095001221	7.63806486129761	141	0.438325047492981	324.517730712891	742.425537109375	Low-vimentin
33520	142	643725	993	8.54379177093506	6.86139106750488	8.34371566772461	8.08506107330322	8.45421409606934	8.32558441162109	7.36817932128906	7.21054840087891	8.91001892089844	7.70961952209473	7.90882349014282	6.69408178329468	6.84674501419067	7.5971941947937	7.87638664245605	7.06027126312256	7.60225963592529	7.77217435836792	8.99582290649414	7.25278377532959	8.12007808685303	5.87978219985962	7.67312574386597	134	0.562206506729126	667	747.835815429688	Non-proliferative_Stroma
33520	142	643725	996	8.35316848754883	6.71220827102661	8.15257740020752	7.7273998260498	8.28956413269043	8.72453594207764	7.63318872451782	7.06615734100342	8.73449325561523	7.59755611419678	7.87704706192017	6.6360764503479	6.98463487625122	7.59156227111816	7.55957651138306	7.27064180374146	7.58094644546509	7.75672674179077	8.00476932525635	7.21278047561646	8.0306453704834	5.86702823638916	7.95748519897461	91	0.799249351024628	587.516479492188	747.197814941406	Low-vimentin
33520	142	643725	1010	8.27921485900879	6.71307945251465	7.95885038375854	8.01931381225586	8.1655912399292	8.2602653503418	7.21044635772705	8.48386573791504	8.73269462585449	7.60938501358032	7.90189504623413	6.63919258117676	6.76241207122803	7.58844375610352	7.67594385147095	7.04331111907959	7.59475564956665	7.81487798690796	8.83165168762207	7.2182183265686	8.03721046447754	5.83879280090332	7.71110105514526	266	0.746717631816864	315.161651611328	754.789489746094	Non-proliferative_Stroma
33520	142	643725	1069	8.31444263458252	6.8634819984436	7.75425052642822	8.19119644165039	8.1696834564209	8.35751342773438	7.35519886016846	7.12410640716553	9.00170135498047	7.65597009658813	8.0016040802002	6.79011869430542	6.90494346618652	7.60029983520508	8.25870800018311	7.15085744857788	7.65004062652588	8.46626472473145	8.25046634674072	7.22031736373901	8.11245059967041	6.60562753677368	7.71027994155884	156	0.660061955451965	893.794860839844	772.185913085938	Low-vimentin
33520	142	643725	1078	8.3759298324585	6.865966796875	7.8332953453064	8.24196815490723	8.25271797180176	8.37751007080078	7.41140604019165	7.09651565551758	8.96278285980225	7.69300079345703	8.00035762786865	6.78558778762817	6.88674831390381	7.6125316619873	7.85511255264282	7.14155244827271	7.62533187866211	7.90410232543945	8.88999366760254	7.21557855606079	8.21788501739502	5.9202938079834	7.69400644302368	165	0.77091372013092	792.89697265625	777.200012207031	Non-proliferative_Stroma
33520	142	643725	1079	8.29383087158203	6.85875463485718	7.67807817459106	8.38471031188965	8.35969734191895	8.46654605865479	7.54352521896362	7.29833507537842	9.49225044250488	7.73386287689209	8.06339073181152	6.85101938247681	7.04695129394531	7.65361785888672	8.29440975189209	7.20933151245117	7.6280574798584	9.20482444763184	8.3215856552124	7.22799921035767	8.16428756713867	6.77114868164063	7.69659328460693	166	0.62858384847641	873.578308105469	776.584350585938	Low-vimentin
33520	142	643725	1088	8.28072738647461	6.86071348190308	7.59454488754272	8.30322170257568	8.47943210601807	8.44382953643799	7.44189977645874	7.29056310653687	8.95353698730469	7.78039932250977	8.05925369262695	6.84728908538818	6.98247289657593	7.61059188842773	8.23876571655273	7.20657062530518	7.64003801345825	8.60908794403076	8.3870849609375	7.21035051345825	8.142165184021	6.59565114974976	7.71583318710327	169	0.844549119472504	904.390502929688	782.035522460938	Low-vimentin
33520	142	643725	1112	8.32730770111084	6.74763250350952	8.04370880126953	8.13228511810303	8.41855525970459	8.34219837188721	7.29016399383545	7.27332210540771	9.10778999328613	7.7844762802124	7.92187261581421	6.71444749832153	6.82042026519775	7.60352087020874	8.22836399078369	7.10154628753662	7.59640407562256	7.96924066543579	9.55272102355957	7.24365949630737	8.08007144927979	5.82936239242554	7.660804271698	127	0.531492710113525	690.8740234375	788.251953125	High-Vimentin
33520	142	643725	1118	8.24764442443848	6.83753728866577	7.70333003997803	7.97693586349487	8.2478141784668	8.42739677429199	7.322594165802	7.13749933242798	9.12234973907471	7.77852058410645	8.00568771362305	6.7508692741394	7.06171560287476	7.6061110496521	8.13262939453125	7.13287782669067	7.58964109420776	8.95705604553223	8.61638355255127	7.61194038391113	8.096510887146	6.16057109832764	7.68196678161621	126	0.49895504117012	278.563507080078	790.253967285156	Low-vimentin
33520	142	643725	1410	8.23250579833984	6.79255771636963	7.67393779754639	8.0919132232666	8.292724609375	8.62682437896729	7.81616020202637	7.15447998046875	9.60560607910156	7.75786018371582	8.01821422576904	6.77589416503906	6.95368432998657	7.62536144256592	8.60374355316162	7.15587997436523	7.72293376922607	7.93967437744141	9.27047729492188	7.48741912841797	8.19363307952881	5.86745071411133	8.21848678588867	121	0.314925014972687	857.88427734375	892.314025878906	Low_eccentricity_medium_vimentin
33520	142	643725	1416	8.27908611297607	6.85504102706909	7.64599800109863	8.23855113983154	8.30562305450439	8.40152740478516	7.44026470184326	7.16244411468506	9.02141571044922	7.70772933959961	8.01254272460938	6.77099704742432	6.84813356399536	7.61061668395996	7.77952003479004	7.14098453521729	7.60992193222046	7.97803497314453	9.20107364654541	7.19286870956421	8.12399387359619	5.8436803817749	7.73528099060059	149	0.823888123035431	842.926147460938	893.422790527344	Non-proliferative_Stroma
33520	142	643725	1426	8.61676788330078	6.89872598648071	8.35855770111084	8.01219272613525	8.43314933776855	8.49294471740723	7.3976469039917	7.1034140586853	9.16665172576904	7.76554298400879	8.06166172027588	6.84246873855591	6.9579439163208	7.63602161407471	8.26839637756348	7.22179079055786	7.61790800094604	8.07667541503906	9.61682605743408	7.47173166275024	8.19930171966553	5.97542905807495	7.70660543441772	179	0.5070441365242	1058.69836425781	901.664794921875	High-Vimentin
33520	142	643725	1446	8.42392158508301	6.87726211547852	7.88402700424194	8.22808742523193	8.39743232727051	8.40105724334717	7.40666103363037	7.02836132049561	9.23223400115967	7.73303747177124	8.02223587036133	6.78459596633911	6.91142892837524	7.61770725250244	8.18235301971436	7.14082336425781	7.62336158752441	8.10422992706299	8.73586273193359	7.25431108474731	8.16348552703857	5.85062313079834	7.69663715362549	122	0.882680237293243	746.622924804688	908.188537597656	Non-proliferative_Stroma
33520	142	643725	1454	8.3715181350708	6.77939462661743	7.97828435897827	8.18847560882568	8.39432430267334	8.36088848114014	7.33840560913086	7.20294141769409	9.32356739044189	7.86066436767578	7.97005271911621	6.7353515625	6.86851072311401	7.60539484024048	8.45113849639893	7.11221837997437	7.65514421463013	7.96673345565796	9.86383152008057	7.27157831192017	8.19991016387939	5.84390306472778	7.84373569488525	194	0.712536215782166	734.087646484375	912.520629882813	High-Vimentin
33520	142	643725	1466	8.05776405334473	6.59805154800415	7.55582284927368	8.07827377319336	8.41167736053467	8.38793754577637	7.39528846740723	7.23857545852661	8.70265960693359	7.68155717849731	7.85484075546265	6.58620023727417	6.79252910614014	7.58643198013306	7.84582614898682	7.04093790054321	7.6107611656189	7.99765157699585	8.31218528747559	7.25609397888184	7.99997520446777	5.90240859985352	7.8085150718689	146	0.761798977851868	408.849304199219	916.671203613281	Low-vimentin
33520	142	643725	1480	8.12728691101074	6.71105289459229	7.58692073822021	7.90527772903442	8.29019737243652	8.2706413269043	7.62401294708252	7.04047966003418	8.675705909729	7.56960773468018	7.92680978775024	6.72501134872437	6.8200364112854	7.59722423553467	7.6905779838562	7.08377599716187	7.60072183609009	7.87345314025879	8.7763147354126	7.24673080444336	8.06298732757568	5.96312713623047	7.97626161575317	108	0.479912877082825	619.916687011719	921.148132324219	Low-vimentin
33520	142	643725	1584	8.34797477722168	6.8766918182373	7.82357215881348	7.94687223434448	8.19958019256592	8.43326854705811	7.45379066467285	6.97284507751465	8.77188491821289	7.6063175201416	8.03414344787598	6.82067680358887	6.89429569244385	7.60123062133789	7.72553825378418	7.17158842086792	7.61213207244873	7.86472797393799	8.38370704650879	7.2165412902832	8.18533611297607	5.9173002243042	7.76701068878174	157	0.693516492843628	860.955444335938	969.114624023438	Low-vimentin
33520	142	643725	431	8.378959	6.772752	8.017269	8.307696	8.348042	8.43117	7.400949	7.127419	9.063983	7.75586	7.990207	6.734845	6.952113	7.618627	8.723749	7.137024	7.599939	8.149818	9.472742	8.781444	8.080451	6.86899	7.713845	216	0.4510222	980.5833	502.9676	Endothelia
33520	142	643725	266	8.369699	6.934307	7.801615	8.283716	8.328217	8.482636	7.486364	7.257105	9.241331	7.73583	8.073321	6.854278	7.072165	7.630206	8.21801	7.228712	7.619899	8.104507	10.09896	8.92702	8.157376	6.112616	7.673652	247	0.8739982	556.085	431.6356	Endothelia
33520	142	643725	290	8.003272	6.612832	7.598042	8.385715	8.255553	8.40218	7.418062	7.300498	9.120768	7.905412	7.997386	6.972606	7.052002	7.62979	8.785233	7.143618	7.612264	8.15543	10.81791	9.810302	8.079417	6.046781	7.690417	136	0.7450843	544.5147	439.3088	Endothelia
33520	142	643725	525	8.386389	6.792044	8.086946	8.09305	8.297421	8.380186	3394-07-01	7.149719	9.187629	7.698721	7.971801	6.752355	8.853806	7.615014	8.443084	7.147409	7.620245	8.039563	10.48606	9.061563	8.169578	6.14145	7.665761	194	0.6729684	671.9433	551.8248	High-proliferative_Stroma
33520	142	643725	573	8.060675	6.589274	7.672763	8.275639	8.330298	8.345344	7.370382	7.294549	9.089923	7.835649	7.912621	6.866017	6.895756	7.618659	8.472045	7.059193	7.610176	8.027613	1946-10-01	9.063629	8.038076	5.923095	7.671134	166	0.7668862	424.7711	571.012	Endothelia
33520	142	643725	598	8.292255	6.774043	7.927384	8.322966	8.34157	8.407501	7.445322	7.316747	9.152691	7.794753	7.997072	6.921069	6.951036	7.631515	8.555513	7.178267	7.627256	8.041562	9.782203	9.552247	8.109432	6.128705	7.670935	164	0.7313866	676.6097	583.7134	Endothelia
33520	142	643725	604	8.344086	6.854582	7.766035	8.437186	8.481579	8.503781	7.512652	7.250079	9.212462	7.756161	8.03662	6.797679	7.006059	7.622792	8.662397	7.181057	7.59886	8.241969	8.479217	8.535817	8.112512	6.535189	7.688278	111	0.7975455	1006.874	587.1442	Endothelia
33520	142	643725	671	8.465561	6.765479	8.245253	7.955768	8.431634	8.567083	7.352856	7.232104	9.046174	7.878248	7.995183	6.72531	6.889818	7.603457	8.178604	7.09759	7.597609	7.908459	8.677987	7.931592	8.219275	5.897767	7.804383	139	0.5637404	323.3669	617.4677	Non-proliferative_Stroma
33520	142	643725	329	8.336584	6.82739	7.952028	8.036616	8.227489	8.371579	7.354508	7.097877	9.138602	7.685034	7.989643	6.757642	6.95935	7.616479	8.491275	7.163024	7.591431	7.982793	10.22411	9.129209	8.101165	6.096007	7.646305	136	0.761148	589.875	454.5074	Endothelia
33520	142	643725	334	8.37125	6.828785	7.988506	8.401244	8.405388	8.424121	7.421977	7.106111	9.071601	7.763378	8.010263	6.762916	7.004364	7.610989	8.602908	7.145376	7.586248	8.295696	9.114947	9.056654	8.081608	6.936943	7.676579	149	0.3294264	959.3289	456.3423	Endothelia
33520	142	643725	346	8.284763	6.844349	7.820051	7.982312	8.105497	8.364893	7.371458	7.249156	9.421263	7.828328	8.021389	6.837759	6.993061	7.627182	8.244805	7.157356	7.60177	8.044428	10.82535	9.377105	8.122475	5.967015	7.663109	121	0.5760852	425.0992	463.6694	Endothelia
33520	142	643725	382	8.268367	6.824337	7.725843	8.142131	8.30553	8.421792	7.412571	7.141418	9.146156	7.639174	8.010775	6.797826	6.945307	7.619858	8.347514	7.190435	7.597458	8.078952	9.68411	8.357306	8.101103	6.165275	7.639966	147	0.856793	625.2245	478.3333	Endothelia
33520	142	643725	716	8.515425	6.845001	8.222807	8.210702	8.654104	8.453203	7.415193	7.334708	8.940779	7.72328	7.989939	6.752017	6.898334	7.617385	8.153364	7.155792	7.60375	7.987936	9.584408	8.171014	8.168015	5.864845	7.712768	138	0.7641497	345.9203	636.087	Endothelia
33520	142	643725	177	8.743039	7.098634	8.375682	8.738366	8.472049	8.739403	7.809838	7.650305	9.640094	7.82127	8.209082	6.997453	7.170541	7.739352	9.155184	7.276081	7.671158	8.100905	8.658308	8.578786	8.253144	6.161959	7.893517	115	0.8427207	487.6435	394.6087	Endothelia
33520	142	643725	759	8.329207	6.83839	7.976288	7.965651	8.321877	8.321512	7.281357	7.267149	8.853456	7.653419	7.967393	6.740759	6.865963	7.605039	7.986317	7.094938	7.581163	7.892135	9.024683	8.334694	8.044518	5.946457	7.656509	217	0.7753826	508.1843	656.3687	Endothelia
33520	142	643725	793	8.276984	6.820551	7.795777	8.046622	2584-08-01	8.359789	7.343383	7.066367	9.013757	7.609767	8.01846	6.805579	6.953647	7.618713	8.039725	7.190167	7.601559	7.946424	9.491315	8.493367	8.116885	5.995691	7.666554	255	0.6190113	561.0157	675.749	Endothelia
33520	142	643725	848	8.316915	6.876277	7.759782	8.109855	8.143441	8.404224	7.361822	7.039838	9.083313	7.669623	9986-07-01	6.742445	6.892376	7.59185	8.19119	7.148776	7.584985	8.046782	10.33922	8.645992	8.075116	6.100959	7.637413	84	0.6777827	1015.179	690.1429	Endothelia
33520	142	643725	858	8.297045	6.764388	7.799227	8.298118	8.386541	8.429022	7.436161	7.256669	9.259123	7.786704	7.973644	6.756945	6.902283	7.614882	8.38507	7.126571	7.601652	7.975589	9.649964	8.300339	8.104216	6.021832	7.682443	186	0.7655956	802.9677	697.414	Endothelia
33520	142	643725	883	8.293112	6.824097	7.802698	8.130885	8.189713	8.408107	7.394169	7.038389	9.053499	7.630114	8.014081	6.802329	6.93705	7.596841	8.114242	7.170475	7.597325	8.196507	8.999639	8.557415	8.129853	6.217161	7.664546	169	0.9138954	1016	707.2249	Endothelia
33520	142	643725	1214	8.229575	6.775206	7.676784	8.088905	8.371423	8.427323	7.364104	7.100811	9.013477	7.716055	7.995637	6.744777	7.099251	7.619101	8.210018	7.146182	7.597562	8.903294	8.409764	9.467615	8.104211	7.281798	7.680988	100	0.9227698	361.83	826.54	Endothelia
33520	142	643725	1226	8.195726	6.824694	7.511734	8.519361	8.28892	8.474547	7.475386	7.108621	9.194141	7.670076	8.020805	6.767035	7.206425	7.629893	8.670635	7.143916	7.607333	8.993562	9.05647	8.93773	8.100223	7.194779	7.722412	217	0.924976	244.6912	832.4055	Endothelia
33520	142	643725	1263	8.160924	6.729861	7.57935	8.111102	8.374064	8.402997	7.325841	7.154902	9.057005	7.756774	7.962176	6.724288	7.005254	7.608396	8.26328	7.114223	7.605348	8.42928	8.402768	8.955172	8.086466	6.962853	7.750884	256	0.3874155	370.0664	843.1289	Endothelia
33520	142	643725	1331	8.369201	6.930185	7.714366	8.088265	8.331416	8.49033	7.391534	7.416587	8.998563	7.673308	8.048323	6.801691	6.981415	7.608183	8.091694	7.181118	7.610689	7.98435	9.137392	8.551139	8.109526	5.97058	7.677233	202	0.4764383	612.7822	865.4059	Endothelia
33520	142	643725	1656	8.317499	6.898461	7.864318	8.068838	8.444929	8.348819	7.381165	7.215605	9.213126	7.682691	7.980398	6.768081	6.980427	7.614259	8.045238	7.112599	7.593777	7.935369	8.931502	7.932527	8.131153	5.891279	7.709204	159	0.8672494	906.4843	1000.434	Non-proliferative_Stroma
33520	142	643725	1007	8.386554	6.823179	8.001939	8.256021	8.24172	8.377119	7.417608	7.090581	9.319743	8.0567	8.015877	6.799085	6.898157	7.60645	8.722646	7.155792	7.623847	8.206347	9.165831	8.261639	8.100306	6.22995	7.764388	152	0.6687952	902.7763	749.2434	Endothelia
33520	142	643725	1390	8.41557	6.866361	7.936631	8.112498	8.323511	8.403882	7.432409	7.051375	9.155403	7.619641	8.045695	6.832339	6.928037	7.616275	8.110641	7.19241	7.627151	7.957893	8.444113	8.095509	8.188092	5.890535	7.712382	182	0.6075045	946.1374	890.6484	Low-vimentin
33520	142	643725	1580	8.634138	6.893963	8.449861	8.298778	8.532956	8.51814	7.428558	7.049069	9.128646	7.731936	8.026705	6.83171	6.923007	7.592275	7.992815	7.154826	7.570503	8.031089	10.06858	8.873841	8.120744	6.029205	7.719954	182	0.5309975	1061.462	967.1539	Endothelia
[truncated: 118,730 more rows]
